# Supplementary material for: The impact of digital literacy on the urban integration of migrant workers
Source: PLoS One. 2025 Oct 17;20(10):e0334214. doi: 10.1371/journal.pone.0334214 (PMC12533865; doi:10.1371/journal.pone.0334214)
Supplement: S1 File — This file contains the anonymized micro-level dataset and the corresponding codebook used for the empirical analysis in this study. The data includes all variables employed in the regression models, such as the comprehensive urban integration index, digital literacy index, control variables (e.g., gender, age, education, household income), and mediating variables. (XLSX) [file pone.0334214.s001.xlsx]

## Sheet: Sheet1
pid	labor contract	Logarithm of wage income	Social status	social relations	Life satisfaction	Confidence in future development	Urban integration	Economic integration	Social integration	Psychological integration	Do you use a mobile phone	Do you use a computer	Digital learning	Digital work	Digital social	Digital entertainment	Digital commerce	Digital literacy	Information acquisition	Favors and gifts(logarithm)	Gender	Age	Between generations	Marriage	Educational level	Heterogeneity of Educational Level	Party	Health condition	Resilience	Annual household income (logarithm)	Family size	Annual household expenditure (logarithm)	Is it the east	province	year
130155103	0	10.1267	3	7	3	3	0.173962	0.0147645	0.527338	0.5	1	0	6	6	6	6	0	0.54787	3	0	1	38	0	0	1	0	0	5	3	10.4631	1	9.61587	1	8	2016
100551551	0	10.779	1	7	3	3	0.087097	0.016748	0.0957692	0.5	1	0	0	0	6	6	0	0.0713099	3	0	1	20	1	0	1	0	0	2	3	10.8198	2	9.90354	1	8	2016
130463104	0	6.58064	2	5	2	3	0.0986419	0.0039817	0.284172	0.337327	1	0	0	0	0	0	0	0.0006276	2	0	0	71	0	1	2	0	0	2	4	7.4961	2	8.4253	1	8	2016
130517102	0	10.309	2	5	2	3	0.10639	0.0153189	0.284172	0.337327	1	0	3	0	6	2	0	0.160248	5	6.90875	1	29	1	0	2	0	0	3	4	10.309	3	8.69968	1	8	2016
130630103	0	9.90354	1	5	5	5	0.135763	0.014086	0.0684312	1	1	0	6	0	6	4	0	0.291417	5	6.90875	0	29	1	1	2	0	0	2	3	10.309	3	8.69968	1	8	2016
510354103	0	9.99884	3	8	5	5	0.232565	0.0143758	0.541007	1	1	1	0	0	6	6	4	0.470184	4	6.90875	1	34	1	1	3	0	1	3	4	9.90354	4	9.21044	1	8	2016
130896106	1	10.5024	3	7	3	3	0.84186	0.992033	0.527338	0.5	1	0	0	6	6	6	4	0.420189	3	6.21661	0	21	1	0	2	0	0	3	3	10.4913	1	10.4913	1	2	2016
130897103	1	7.82445	3	8	4	5	0.87692	0.98389	0.541007	0.837327	1	1	3	6	6	6	1	0.74976	3	4.94876	0	26	1	1	1	0	0	3	4	11.2898	5	9.21044	1	8	2016
140676203	0	9.90354	2	7	5	4	0.175659	0.014086	0.31151	0.912673	1	0	3	0	6	5	3	0.26122	4	5.70711	0	18	1	1	1	0	0	4	4	9.90354	1	8.98732	1	2	2016
140668105	1	10.5967	3	10	3	5	0.870026	0.99232	0.568345	0.674655	1	1	5	6	6	0	2	0.812251	5	8.0067	1	28	1	1	2	0	0	3	3	11.2898	5	10.309	0	28	2016
411771105	1	8.57565	4	8	3	5	0.904357	0.986174	0.756834	0.674655	1	1	6	6	6	5	3	0.913081	4	6.90875	1	22	1	0	1	0	0	5	4	9.61587	1	8.51739	0	9	2016
210638104	1	9.99884	3	8	3	5	0.863195	0.990502	0.541007	0.674655	1	1	0	6	6	6	2	0.659311	5	7.6014	1	29	1	1	3	0	0	5	4	10.5967	2	9.39275	0	16	2016
210727103	0	10.5967	1	7	1	5	0.0698259	0.0161936	0.0957692	0.349375	1	1	0	0	5	0	0	0.316738	4	8.2943	1	27	1	0	2	0	0	3	4	10.5967	1	8.2943	0	16	2016
211820103	0	10.5967	2	6	4	5	0.165856	0.0161936	0.297841	0.837327	1	1	3	6	6	6	4	0.829644	5	8.51739	1	27	1	0	3	0	0	4	3	10.5967	1	10.4631	0	16	2016
103923551	0	11.1563	4	8	1	5	0.206123	0.0178953	0.756834	0.349375	1	0	1	0	6	6	0	0.11032	2	10.1267	1	30	1	0	1	0	0	2	3	11.0021	2	10.9151	0	13	2016
312144101	1	11.1844	2	7	4	4	0.827195	0.994107	0.31151	0.75	1	1	0	6	0	4	3	0.643391	4	9.21044	0	35	1	1	3	0	0	1	4	11.2898	5	9.90354	1	20	2016
330187105	0	9.68041	3	7	3	3	0.173035	0.0134075	0.527338	0.5	1	0	0	0	6	5	2	0.117515	3	8.51739	1	29	1	1	2	0	0	5	4	11.5129	3	11.5129	1	25	2016
340123205	1	12.2061	3	6	4	4	0.870644	0.997214	0.513669	0.75	1	1	6	6	6	6	6	1	5	8.51739	1	26	1	1	3	1	0	3	4	12.2061	1	11.5129	1	25	2016
350095431	0	9.21044	3	8	3	5	0.194439	0.0119784	0.541007	0.674655	1	0	4	4	5	5	3	0.457087	1	6.90875	1	20	1	0	2	0	0	5	4	9.21044	1	8.51739	1	3	2016
107619553	0	9.21044	1	10	1	3	0.0557405	0.0119784	0.136776	0.17472	1	0	0	0	5	4	1	0.0791057	1	6.39859	0	30	1	1	2	0	0	3	2	9.61587	2	8.464	0	1	2016
360184103	0	11.0021	1	5	2	2	0.0539354	0.0174265	0.0684312	0.25	1	0	0	0	6	6	0	0.0713099	1	7.6014	1	27	1	1	2	0	0	2	4	11.2253	4	10.5967	1	5	2016
370089102	0	10.8198	3	8	4	3	0.19644	0.0168721	0.541007	0.662673	1	1	2	4	5	1	0	0.563392	5	7.31389	1	28	1	1	1	0	0	5	4	11.2253	3	10.8198	1	17	2016
360160104	1	10.4913	3	8	3	3	0.844631	0.991999	0.541007	0.5	1	1	4	6	6	4	0	0.748112	3	7.31389	1	35	1	1	1	0	0	2	4	11.1563	3	10.5967	0	9	2016
360320102	1	10.0859	2	5	2	3	0.773044	0.990767	0.284172	0.337327	1	1	0	6	6	6	2	0.659311	3	7.31389	0	38	0	0	3	0	0	4	4	11.1563	3	10.5967	0	9	2016
370212103	1	7.31389	3	6	4	5	0.87027	0.982338	0.513669	0.837327	1	0	0	0	6	5	0	0.0642752	3	0	0	27	1	1	1	0	0	2	4	10.5967	2	11.7753	0	9	2016
410795104	1	9.30574	3	6	3	4	0.846373	0.988394	0.513669	0.587327	1	1	4	6	6	4	3	0.82798	5	0	1	27	1	0	4	1	0	4	2	10.4631	1	8.51739	1	5	2016
410969103	1	10.6454	1	8	4	3	0.774974	0.992468	0.109438	0.662673	1	0	2	0	6	6	0	0.149353	5	8.0067	1	42	0	1	2	0	0	3	1	10.6454	1	10.5967	1	2	2016
510355102	1	10.5967	3	10	4	5	0.888269	0.99232	0.568345	0.837327	1	1	4	6	4	5	4	0.852149	5	9.21044	1	34	1	1	2	0	0	3	3	12.6115	2	9.90354	1	14	2016
510355101	0	10.309	3	7	3	5	0.193928	0.0153189	0.527338	0.674655	1	1	6	6	6	4	3	0.906047	5	9.21044	0	31	1	1	2	0	0	4	4	12.6115	1	9.90354	0	9	2016
410518103	1	10.779	1	5	4	5	0.786456	0.992874	0.0684312	0.837327	1	0	2	6	6	6	4	0.498233	5	9.21044	1	25	1	0	3	0	0	4	4	11.5129	2	9.90354	1	20	2016
109710551	0	10.0433	5	8	5	4	0.311102	0.014511	0.972662	0.912673	1	1	0	6	6	0	2	0.617108	2	7.6014	0	27	1	0	4	1	0	3	3	11.4076	1	10.5967	0	9	2016
410708104	1	11.9184	2	8	2	4	0.795028	0.996339	0.325179	0.424655	1	1	4	6	6	6	3	0.842049	2	7.6014	1	29	1	0	4	1	0	3	4	11.4076	1	10.5967	0	9	2016
109942551	0	7.6019	1	5	1	5	0.0580138	0.0070872	0.0684312	0.349375	1	1	0	0	6	6	5	0.496812	2	8.0067	0	19	1	0	1	0	1	3	1	10.309	1	9.61587	0	1	2016
410865103	1	9.21044	3	7	3	4	0.848969	0.988105	0.527338	0.587327	1	1	6	6	6	4	5	0.959303	4	7.6014	1	28	1	1	4	1	1	3	4	11.0021	3	10.7579	0	9	2016
411216103	1	10.4913	2	4	4	4	0.817372	0.991999	0.270504	0.75	1	1	5	6	6	5	4	0.900676	4	8.0067	1	26	1	1	2	0	0	5	4	11.2898	3	10.8198	0	7	2016
411588105	1	10.4631	3	6	4	5	0.876815	0.991914	0.513669	0.837327	1	1	5	5	6	6	5	0.893937	5	7.6014	0	19	1	0	2	0	0	4	4	11.7753	3	10.309	1	2	2016
420334431	0	11.7753	3	8	4	4	0.20822	0.0197776	0.541007	0.75	1	1	3	3	4	5	3	0.665284	5	8.0067	1	30	1	1	4	1	0	3	4	11.9184	3	11.6953	0	9	2016
111308551	0	10.309	4	8	4	5	0.259085	0.0153189	0.756834	0.837327	1	1	4	4	6	6	5	0.814503	5	7.6014	0	24	1	0	5	1	0	3	4	11.2898	2	10.7144	1	8	2016
430509103	1	10.3735	3	8	3	4	0.85418	0.991641	0.541007	0.587327	1	0	6	6	6	4	3	0.613669	4	6.55251	0	39	0	1	1	0	0	1	1	11.2898	3	10.5967	1	5	2016
510357102	0	10.5024	1	5	3	4	0.0907273	0.0159069	0.0684312	0.587327	1	1	0	6	6	6	3	0.685939	5	7.6014	0	23	1	0	2	0	0	3	4	10.8198	2	9.21044	0	9	2016
450246106	1	10.4913	3	2	3	4	0.83766	0.991999	0.458993	0.587327	1	1	1	1	6	5	5	0.569164	5	9.61587	1	25	1	1	3	0	0	4	4	10.8198	3	10.309	0	9	2016
510343106	1	10.5024	2	10	5	5	0.862197	0.992033	0.352517	1	1	1	6	0	6	6	6	0.757617	5	8.51739	1	22	1	0	2	0	1	4	4	10.5967	5	8.51739	1	14	2016
441893106	0	7.6019	3	8	3	4	0.181303	0.0070872	0.541007	0.587327	1	1	6	6	6	6	6	1	5	8.0067	1	26	1	0	4	1	0	3	3	11.6082	4	12.6115	0	11	2016
441893104	0	10.4631	2	7	3	5	0.150129	0.0157876	0.31151	0.674655	1	0	4	2	4	3	0	0.2776	3	6.90875	1	31	1	1	1	0	0	2	3	10.8198	2	9.90354	1	5	2016
441966102	1	11.1563	3	8	4	4	0.87405	0.994022	0.541007	0.75	1	1	0	6	6	6	6	0.765823	5	6.21661	1	26	1	0	4	1	0	3	4	11.1563	1	11.0021	1	5	2016
520369103	1	10.6454	3	5	3	5	0.856156	0.992468	0.5	0.674655	1	0	0	0	5	5	0	0.0595283	3	6.68586	1	39	0	1	2	0	0	3	4	11.5327	2	10.4631	1	5	2016
500175104	1	10.4603	3	5	4	4	0.864221	0.991905	0.5	0.75	1	0	3	6	6	3	2	0.462906	5	6.21661	0	27	1	1	3	0	0	4	4	10.8198	3	9.90354	1	5	2016
114130552	1	10.7794	2	9	5	5	0.859979	0.992876	0.338848	1	1	0	0	6	6	5	1	0.333271	5	6.21661	0	36	1	1	2	0	0	5	4	11.0021	2	11.0021	1	5	2016
114130553	0	10.2577	5	7	3	5	0.28206	0.0151629	0.958993	0.674655	1	0	0	0	6	6	4	0.177806	2	6.21661	1	26	1	0	1	0	0	3	3	10.2577	1	10.24	0	6	2016
255183502	0	10.5967	3	10	3	4	0.193115	0.0161936	0.568345	0.587327	1	1	2	6	6	6	2	0.737355	5	8.51739	1	31	1	1	1	0	1	3	4	10.8198	2	11.9829	0	6	2016
510596102	1	9.79818	3	10	3	4	0.858573	0.989892	0.568345	0.587327	1	0	6	6	5	4	2	0.582294	4	8.51739	0	29	1	0	5	1	1	3	4	10.8198	2	11.9829	0	6	2016
520197101	0	10.5024	1	7	1	5	0.0696299	0.0159069	0.0957692	0.349375	1	0	3	0	6	1	1	0.179825	2	7.6014	1	23	1	0	1	0	0	3	2	11.1803	2	10.7579	0	31	2016
370142104	1	11.7753	5	8	5	5	0.991612	0.995904	0.972662	1	1	0	1	2	6	4	2	0.230269	5	7.6014	1	38	0	1	3	0	0	3	4	11.6953	1	10.8198	1	5	2016
620981101	1	9.90354	1	10	3	4	0.770571	0.990212	0.136776	0.587327	1	0	2	0	6	6	2	0.202593	4	0	1	19	1	0	2	0	0	3	4	9.90354	1	9.21044	0	7	2016
621273103	0	8.98732	3	6	4	5	0.206631	0.0113	0.513669	0.837327	1	0	5	6	6	5	4	0.608298	5	6.90875	0	21	1	0	2	0	0	4	4	9.15915	3	8.0067	0	7	2016
621341107	1	11.0667	3	8	5	5	0.901901	0.993749	0.541007	1	1	1	3	0	6	4	0	0.466695	3	6.90875	1	38	0	1	3	0	0	5	3	11.3386	3	10.309	0	19	2016
530207103	0	10.8198	3	10	3	4	0.193579	0.0168721	0.568345	0.587327	1	1	0	6	6	4	3	0.67187	4	7.6014	1	32	1	1	5	1	1	5	3	10.9151	1	9.90354	0	19	2016
621758103	0	10.309	2	5	2	4	0.116184	0.0153189	0.284172	0.424655	1	0	0	0	6	5	0	0.0642752	5	0	1	29	1	1	2	0	0	3	4	10.8198	3	9.90354	0	9	2016
620457103	0	10.8968	3	8	4	4	0.206394	0.0171062	0.541007	0.75	1	0	0	0	6	2	3	0.123039	5	0	0	22	1	0	1	0	0	3	4	11.1563	1	9.90354	0	29	2016
140542101	1	10.0859	2	10	3	4	0.815052	0.990767	0.352517	0.587327	1	1	4	5	6	5	4	0.821241	5	6.90875	0	24	1	1	2	0	0	3	3	10.0859	1	10.0859	0	4	2016
610019103	1	10.5866	3	8	4	4	0.872866	0.992289	0.541007	0.75	1	0	0	0	6	6	5	0.204434	4	0	1	19	1	0	2	0	0	4	4	10.1267	1	8.0067	1	20	2016
120073101	1	10.6454	3	5	3	4	0.846363	0.992468	0.5	0.587327	1	0	0	0	6	6	4	0.177806	3	0	0	19	1	1	1	0	0	2	3	10.309	1	9.90354	0	4	2016
120075101	1	10.309	1	10	3	4	0.771414	0.991445	0.136776	0.587327	1	1	4	1	0	3	3	0.59046	1	6.68586	1	25	1	0	2	0	0	3	4	12.3458	1	12.3458	0	4	2016
120080102	1	10.779	3	8	3	4	0.855023	0.992874	0.541007	0.587327	1	1	4	6	6	4	4	0.854608	5	6.39859	0	24	1	0	3	0	1	3	3	10.5967	1	10.309	1	5	2016
120081103	0	9.90354	3	5	5	5	0.223984	0.014086	0.5	1	1	1	0	0	3	4	3	0.415246	4	7.31389	0	35	1	1	2	0	0	5	4	11.1844	4	11.0021	1	22	2016
120082102	1	9.47278	1	5	2	5	0.747255	0.988902	0.0684312	0.511982	1	1	0	6	6	6	3	0.685939	5	6.90875	0	26	1	0	2	0	0	3	4	11.5129	3	11.7753	1	5	2016
120082101	0	6.90875	3	6	5	5	0.220554	0.0049795	0.513669	1	1	0	6	6	6	6	0	0.54787	5	5.99396	0	29	1	1	1	0	0	2	4	10.309	4	10.5967	1	8	2016
120092101	0	9.90354	3	8	4	4	0.20433	0.014086	0.541007	0.75	1	1	2	6	6	6	4	0.790611	4	8.51739	0	28	1	1	2	0	0	5	4	10.5967	4	10.5967	1	8	2016
120092104	1	10.5967	2	6	4	4	0.82318	0.99232	0.297841	0.75	1	1	6	6	6	6	3	0.920116	4	6.39859	0	34	1	1	3	0	0	4	4	11.6082	3	11.3851	1	14	2016
120101101	0	10.309	2	7	3	3	0.130222	0.0153189	0.31151	0.5	1	1	3	6	4	0	3	0.751319	2	8.0067	1	27	1	1	2	0	0	3	4	10.9151	5	10.389	0	18	2016
120101102	1	10.8781	3	7	4	5	0.880471	0.993175	0.527338	0.837327	1	1	3	4	6	6	4	0.748841	5	6.55251	1	20	1	1	1	0	0	4	2	10.7364	1	10.0433	1	2	2016
120103102	1	10.0859	3	8	4	4	0.871826	0.990767	0.541007	0.75	1	1	0	3	6	0	2	0.495904	4	11.5129	0	53	0	1	3	0	0	4	4	13.5924	3	13.6171	1	22	2016
510362501	1	8.18952	3	5	4	5	0.869296	0.985	0.5	0.837327	1	1	5	6	6	6	1	0.827827	5	7.6014	1	26	1	1	4	1	0	4	4	11.0021	2	11.0308	1	22	2016
420008103	0	9.21044	3	10	3	4	0.190234	0.0119784	0.568345	0.587327	1	0	0	0	4	4	0	0.0477468	2	8.0067	0	36	1	1	1	0	0	5	4	10.309	6	9.90354	1	22	2016
440298103	0	10.309	3	7	3	3	0.174341	0.0153189	0.527338	0.5	1	1	6	0	6	5	0	0.59083	4	6.39859	0	30	1	1	2	0	0	3	3	11.2898	2	11.0822	0	18	2016
440512102	0	10.7144	2	8	5	5	0.189933	0.0165518	0.325179	1	1	1	0	0	6	6	0	0.363688	5	8.51739	1	28	1	0	2	0	0	5	4	10.7144	2	10.7996	0	16	2016
128083501	1	10.0354	2	10	3	4	0.814947	0.990613	0.352517	0.587327	1	0	0	0	6	6	5	0.204434	3	6.21661	0	27	1	1	1	0	0	3	4	10.24	6	10.24	0	10	2016
410202104	0	10.4631	3	7	3	2	0.164868	0.0157876	0.527338	0.412673	1	0	0	0	0	6	0	0.0428312	3	6.11147	1	34	1	1	1	0	0	1	3	10.5967	4	9.21044	1	14	2016
410420103	0	10.6454	3	10	2	4	0.174973	0.016342	0.568345	0.424655	1	0	0	0	6	6	0	0.0713099	5	9.21044	1	29	1	0	3	0	0	5	4	10.8198	3	10.8198	1	25	2016
450169103	0	10.5024	3	9	5	4	0.226612	0.0159069	0.554676	0.912673	1	1	1	0	1	6	2	0.432203	5	9.90354	0	26	1	1	2	0	0	3	3	11.4076	3	10.5967	0	1	2016
510237102	0	9.68041	4	6	3	2	0.204566	0.0134075	0.729496	0.412673	1	1	0	0	6	6	2	0.416928	5	8.38959	1	28	1	1	1	0	0	5	4	9.61587	2	9.03611	1	5	2016
510280103	1	10.9151	1	4	1	4	0.719429	0.993288	0.0547622	0.262047	1	0	4	0	6	4	1	0.239963	3	7.6014	1	28	1	0	2	0	0	3	4	11.1803	3	9.68041	0	15	2016
130001103	1	10.5024	2	5	2	5	0.793496	0.992033	0.284172	0.511982	1	0	4	0	6	6	6	0.387172	3	6.90875	1	19	1	0	1	0	0	3	4	10.1267	1	9.90354	0	9	2016
130007104	1	10.309	1	9	2	5	0.76017	0.991445	0.123107	0.511982	1	0	0	0	3	3	3	0.115833	5	6.39859	1	28	1	0	2	0	0	3	3	10.309	4	9.21044	1	5	2016
130008103	1	10.5967	4	7	3	5	0.905763	0.99232	0.743165	0.674655	1	0	4	4	6	5	3	0.461834	5	7.31389	0	24	1	0	3	0	0	5	3	11.0021	1	9.90354	1	2	2016
130010101	1	8.51739	3	8	4	4	0.868566	0.985997	0.541007	0.75	1	1	0	6	6	5	3	0.678905	5	0	0	26	1	1	2	0	0	3	4	9.90354	1	8.85381	0	9	2016
130011101	1	10.5024	3	7	2	2	0.813823	0.992033	0.527338	0.25	1	1	0	0	6	6	6	0.52344	3	8.38959	1	20	1	0	1	0	0	4	3	11.5129	2	11.5129	0	11	2016
130012102	1	11.0021	2	8	3	3	0.801574	0.993553	0.325179	0.5	1	1	2	6	6	4	0	0.670045	5	8.38959	1	21	1	1	3	0	0	4	3	11.5129	2	11.5129	0	11	2016
130017102	0	11.1563	3	5	4	5	0.208344	0.0178953	0.5	0.837327	1	1	0	6	6	6	2	0.659311	5	7.17089	1	28	1	1	4	1	0	3	3	11.1563	1	9.21044	0	11	2016
130020104	0	11.2898	4	5	4	3	0.233154	0.0183013	0.715827	0.662673	1	1	6	5	6	5	4	0.899308	5	10.1267	1	34	1	1	2	0	0	4	3	11.5129	5	11.2898	0	1	2016
130021501	0	10.5024	1	8	3	3	0.0893163	0.0159069	0.109438	0.5	1	1	0	0	4	4	3	0.419993	2	8.51739	0	39	0	1	1	0	0	5	4	11.2898	4	11.0021	1	3	2016
130022105	1	10.5024	5	0	5	3	0.947029	0.992033	0.863324	0.825345	1	1	3	6	5	6	2	0.771641	5	5.3033	1	26	1	0	3	0	0	1	2	10.6454	1	10.7579	1	5	2016
130030101	0	10.309	3	6	5	5	0.227621	0.0153189	0.513669	1	1	0	0	0	6	6	3	0.151178	4	6.39859	1	36	1	1	1	0	0	5	4	11.0021	5	10.9151	1	5	2016
130032104	0	11.2835	3	5	4	4	0.198815	0.0182822	0.5	0.75	1	1	2	0	6	6	3	0.521599	3	6.21661	1	44	0	1	2	0	0	4	4	11.4076	3	11.1563	1	5	2016
510368102	0	10.8097	1	4	3	5	0.0983655	0.0168416	0.0547622	0.674655	1	0	0	0	6	4	0	0.0572406	2	6.21661	0	36	1	1	2	0	0	3	4	11.4076	3	11.1563	1	5	2016
130036106	1	9.90354	3	5	3	4	0.844821	0.990212	0.5	0.587327	1	0	0	0	6	6	4	0.177806	4	0	0	18	1	0	2	0	1	5	4	10.4631	5	9.90354	0	6	2016
130036102	1	10.309	3	7	4	4	0.869495	0.991445	0.527338	0.75	1	1	5	0	5	4	3	0.619883	4	6.90875	1	39	0	1	2	0	0	4	4	11.0021	3	10.3418	0	9	2016
130051581	0	10.5024	1	8	3	4	0.0991099	0.0159069	0.109438	0.587327	1	0	0	0	5	0	0	0.0243594	5	8.0067	1	29	1	0	1	0	0	3	2	10.1267	4	9.61587	1	8	2016
130056104	0	8.51739	3	8	5	5	0.229486	0.009871	0.541007	1	1	0	2	0	0	6	3	0.200742	2	10.309	0	24	1	0	3	0	0	4	4	11.5129	7	11.0021	1	8	2016
130063431	0	9.90354	1	2	3	2	0.0615131	0.014086	0.0274243	0.412673	1	0	6	0	6	0	0	0.263283	2	8.51739	1	26	1	1	1	0	0	5	3	9.21044	5	9.90354	1	8	2016
130067102	1	8.13476	2	8	5	4	0.841895	0.984834	0.325179	0.912673	1	1	4	4	5	6	0	0.676632	5	8.0067	1	26	1	1	2	0	0	5	4	10.8198	8	11.0822	1	8	2016
130073102	0	9.57505	1	7	5	5	0.140669	0.0130871	0.0957692	1	1	0	0	0	6	6	0	0.0713099	3	8.0067	0	30	1	1	2	0	0	3	4	11.9184	10	11.5129	1	8	2016
130073101	0	10.309	1	6	2	5	0.0846699	0.0153189	0.0821002	0.511982	1	0	0	0	6	4	0	0.0572406	5	8.51739	1	29	1	0	2	0	0	3	3	11.1563	7	10.8198	1	8	2016
130095103	1	10.309	2	8	3	3	0.800133	0.991445	0.325179	0.5	1	0	0	0	6	0	0	0.0291063	3	9.21044	1	41	0	1	1	0	0	3	4	10.5967	7	9.90354	1	8	2016
130101102	0	9.39275	3	8	4	4	0.203268	0.0125328	0.541007	0.75	1	0	0	0	6	5	2	0.117515	4	9.21044	0	27	1	1	2	0	0	4	4	10.5967	5	10.7144	1	8	2016
130149431	0	9.30574	1	5	3	5	0.0980341	0.0122682	0.0684312	0.674655	1	1	0	0	6	6	3	0.443556	1	8.2943	0	31	1	1	2	0	0	3	2	10.6667	7	9.47278	1	8	2016
130152102	0	11.0822	3	5	3	3	0.170359	0.0176699	0.5	0.5	1	0	0	0	6	3	0	0.050206	1	8.51739	1	31	1	1	1	0	0	4	4	10.5211	3	9.90354	1	8	2016
130153601	0	10.5967	3	5	4	5	0.207181	0.0161936	0.5	0.837327	1	0	0	0	6	6	0	0.0713099	4	10.5967	1	26	1	0	1	0	0	4	4	10.8198	6	10.7144	1	8	2016
130168102	1	8.51739	3	8	4	4	0.868566	0.985997	0.541007	0.75	1	0	0	0	6	6	0	0.0713099	5	8.51739	1	26	1	1	3	0	0	5	4	10.5967	3	10.5967	1	8	2016
130175551	1	8.0067	2	5	4	5	0.824797	0.984444	0.284172	0.837327	1	0	4	0	6	5	4	0.326881	4	8.98732	0	18	1	1	1	0	0	4	4	10.309	3	9.90354	1	22	2016
130207108	1	10.309	4	7	4	5	0.923408	0.991445	0.743165	0.837327	1	1	4	0	4	4	2	0.549475	3	8.51739	1	24	1	0	2	0	0	4	4	10.5967	4	9.90354	1	8	2016
130211102	0	8.2943	3	8	5	5	0.229022	0.0091926	0.541007	1	1	1	3	6	6	6	4	0.829644	5	8.51739	0	29	1	1	1	0	0	3	4	10.9682	6	10.0302	1	8	2016
130221101	0	9.86272	2	5	5	5	0.17978	0.0139619	0.284172	1	1	0	0	0	6	6	0	0.0713099	5	8.2943	0	31	1	1	3	0	0	3	4	11.5129	7	10.309	1	8	2016
130265101	1	8.69968	3	8	5	5	0.896982	0.986552	0.541007	1	1	1	0	6	6	4	4	0.698498	4	6.90875	1	36	1	1	2	0	0	3	4	11.4076	3	9.90354	1	8	2016
130272102	1	10.3859	3	9	3	3	0.847207	0.991679	0.554676	0.5	1	0	0	0	6	0	0	0.0291063	1	7.6014	1	41	0	1	3	0	0	3	4	10.1267	6	10.5967	1	8	2016
130294102	0	11.0021	1	6	1	2	0.0384936	0.0174265	0.0821002	0.0873925	1	1	6	6	6	6	6	1	2	7.86365	1	28	1	0	2	1	0	3	3	10.779	3	10.779	1	8	2016
130298101	0	10.5967	5	7	5	5	0.319251	0.0161936	0.958993	1	1	1	0	6	6	6	5	0.739195	5	7.6014	0	38	0	1	2	0	0	5	4	11.6953	5	11.0021	1	8	2016
130298103	1	10.5967	3	8	4	4	0.872887	0.99232	0.541007	0.75	1	1	3	6	6	6	4	0.829644	5	8.2943	1	29	1	1	4	1	1	2	4	10.309	5	9.90354	1	8	2016
130307101	1	10.8968	5	6	3	5	0.947711	0.993232	0.945324	0.674655	1	0	0	6	3	0	3	0.337117	5	6.90875	0	28	1	1	4	1	0	5	4	11.0021	4	9.21044	1	8	2016
130319101	0	10.5967	2	8	2	3	0.115371	0.0161936	0.325179	0.337327	1	1	4	6	4	4	3	0.818486	5	9.21044	0	27	1	0	5	1	0	3	4	10.5967	4	10.4043	1	8	2016
130320102	1	10.3156	3	8	4	4	0.872303	0.991465	0.541007	0.75	1	0	4	0	5	4	0	0.208604	4	8.51739	1	38	0	1	4	1	0	3	3	12.2061	8	11.1563	1	8	2016
130393101	0	10.5967	3	6	5	5	0.228219	0.0161936	0.513669	1	1	0	6	6	6	6	0	0.54787	5	6.90875	1	37	0	1	1	0	0	5	4	10.8198	6	10.5967	1	8	2016
130397102	0	9.21044	2	8	4	5	0.168564	0.0119784	0.325179	0.837327	1	1	6	0	6	6	5	0.730989	5	6.90875	0	30	1	1	3	0	0	4	3	11.1563	3	9.90354	1	8	2016
130413102	0	10.309	5	7	5	5	0.318653	0.0153189	0.958993	1	1	0	0	0	6	6	0	0.0713099	1	7.6014	0	52	0	1	2	0	0	3	4	11.6082	8	9.21044	1	8	2016
130413101	0	10.309	3	7	4	5	0.212172	0.0153189	0.527338	0.837327	1	1	4	4	6	6	0	0.681379	5	7.6014	1	26	1	1	2	0	0	5	4	11.6082	8	9.21044	1	8	2016
510372106	1	10.309	3	5	4	5	0.8737	0.991445	0.5	0.837327	1	1	4	6	6	6	3	0.842049	4	7.6014	0	29	1	1	4	1	0	3	4	11.6082	8	9.21044	1	8	2016
130426103	1	9.90354	3	6	3	3	0.837822	0.990212	0.513669	0.5	1	0	0	0	6	5	1	0.0908872	3	8.0067	0	24	1	1	2	0	0	2	3	11.0021	9	10.309	1	8	2016
130433101	1	10.8198	2	10	5	5	0.862857	0.992998	0.352517	1	1	1	5	5	6	6	0	0.760813	5	6.90875	1	23	1	0	3	0	0	5	4	11.0021	5	11.6953	1	8	2016
130445101	0	10.779	3	8	4	4	0.206149	0.016748	0.541007	0.75	1	1	6	6	6	6	2	0.893488	5	9.21044	1	29	1	1	1	0	0	4	4	10.309	7	9.21044	1	8	2016
130451103	1	10.779	3	10	5	5	0.906891	0.992874	0.568345	1	1	1	6	6	6	6	4	0.946744	4	9.21044	0	26	1	1	4	1	1	5	4	10.309	7	9.21044	1	8	2016
130462101	0	10.8198	3	8	3	3	0.178197	0.0168721	0.541007	0.5	1	0	6	6	6	6	6	0.707622	4	6.90875	1	36	1	1	1	0	0	5	4	11.2898	6	11.0021	1	8	2016
130463102	0	9.39275	3	5	5	5	0.222922	0.0125328	0.5	1	1	1	6	6	6	6	0	0.840248	5	6.21661	0	23	1	0	2	0	0	5	4	9.90354	5	9.21044	1	8	2016
130463103	0	8.47658	3	5	3	3	0.164945	0.0097469	0.5	0.5	1	0	6	6	6	6	0	0.54787	3	5.70711	0	19	1	0	2	0	0	4	4	9.90354	4	9.61587	1	8	2016
130483102	0	9.39275	3	7	5	4	0.218717	0.0125328	0.527338	0.912673	1	1	5	0	6	6	1	0.585443	5	5.70711	0	27	1	1	2	0	0	4	4	9.90354	5	8.51739	1	8	2016
130488103	0	9.44153	3	7	4	4	0.200575	0.0126811	0.527338	0.75	1	1	3	0	5	5	2	0.522223	4	6.90875	1	42	0	1	2	0	0	4	4	10.7144	4	10.1659	1	8	2016
130488102	0	10.1267	3	10	4	5	0.220175	0.0147645	0.568345	0.837327	1	1	4	1	6	6	4	0.666671	5	9.21044	1	25	1	1	2	0	0	4	4	11.0021	8	10.5967	1	8	2016
130495103	1	9.91349	1	7	4	4	0.780452	0.990242	0.0957692	0.75	1	1	0	6	4	4	0	0.582508	4	8.0067	0	41	0	1	3	0	0	2	4	10.8198	5	9.39275	1	8	2016
130503502	0	9.61587	2	7	3	5	0.148369	0.0132113	0.31151	0.674655	1	1	4	3	6	6	0	0.640977	5	7.6014	0	23	1	1	3	0	1	5	3	10.309	4	9.21044	1	8	2016
130516102	0	9.39275	3	8	4	5	0.213062	0.0125328	0.541007	0.837327	1	1	5	0	6	6	0	0.558831	4	6.90875	1	19	1	0	2	0	0	2	4	10.5967	4	10.5967	1	8	2016
130540101	0	8.41205	3	8	5	5	0.229267	0.0095507	0.541007	1	1	0	0	0	6	6	1	0.0979219	5	6.90875	0	26	1	1	2	0	0	5	4	9.47278	6	9.10509	1	8	2016
130547101	1	11.0021	3	7	4	4	0.870936	0.993553	0.527338	0.75	1	0	2	0	6	6	2	0.202593	5	5.3033	1	25	1	0	2	0	0	5	4	10.24	6	9.68041	1	8	2016
130566101	0	6.21661	2	6	3	4	0.128717	0.0028748	0.297841	0.587327	1	1	4	0	6	3	3	0.578562	4	6.90875	1	21	1	0	2	0	0	4	4	10.8198	3	10.309	1	8	2016
130574501	0	9.21044	2	5	4	5	0.160181	0.0119784	0.284172	0.837327	1	1	4	0	3	4	0	0.491488	5	4.61512	0	42	0	1	3	0	0	3	2	11.0021	3	10.309	1	8	2016
130578101	1	8.69968	2	8	3	4	0.806582	0.986552	0.325179	0.587327	1	1	5	6	6	6	6	0.960967	5	6.21661	0	22	1	0	2	1	0	5	3	10.8198	1	10.309	1	8	2016
130582101	1	8.51739	3	8	2	4	0.83208	0.985997	0.541007	0.424655	1	0	0	0	4	4	0	0.0477468	3	6.90875	0	27	1	1	3	0	0	4	3	9.21044	6	9.90354	1	8	2016
130583104	0	11.0021	1	7	2	3	0.0693174	0.0174265	0.0957692	0.337327	1	1	0	0	4	4	0	0.340125	5	6.90875	1	28	1	1	2	0	0	3	3	9.21044	6	9.90354	1	8	2016
130586106	0	10.3584	3	8	4	4	0.205275	0.0154692	0.541007	0.75	1	1	4	5	6	6	3	0.801648	5	7.6014	0	30	1	1	4	1	1	5	3	10.5967	6	10.309	1	8	2016
130609101	0	9.72919	1	7	5	3	0.121402	0.0135558	0.0957692	0.825345	1	0	0	0	0	0	0	0.0006276	5	6.21661	0	27	1	1	2	0	0	3	3	10.309	6	10.1267	1	8	2016
130617106	0	8.85381	1	7	4	3	0.101339	0.010894	0.0957692	0.662673	1	0	6	4	6	6	3	0.546935	5	5.99396	1	16	1	1	1	0	0	5	4	9.90354	2	9.21044	1	8	2016
130622101	1	10.309	2	7	3	4	0.807133	0.991445	0.31151	0.587327	1	0	6	0	1	4	1	0.294295	3	5.99396	1	20	1	0	1	0	0	3	4	9.90354	2	9.21044	1	8	2016
130639104	0	8.98732	3	8	5	5	0.230462	0.0113	0.541007	1	1	1	0	0	6	6	0	0.363688	2	5.70711	0	26	1	1	2	0	0	4	4	11.0021	5	10.309	1	8	2016
130639101	0	10.309	1	5	3	4	0.0903255	0.0153189	0.0684312	0.587327	1	1	0	0	6	5	0	0.356653	5	5.70711	1	27	1	1	1	0	0	2	4	11.0021	5	10.309	1	8	2016
130656101	1	10.4913	3	10	4	4	0.878257	0.991999	0.568345	0.75	1	1	5	5	4	6	0	0.75132	5	0	1	25	1	1	1	0	0	5	4	11.1563	1	11.1563	1	14	2016
130659102	0	9.61587	3	6	3	3	0.170106	0.0132113	0.513669	0.5	1	0	1	0	5	5	0	0.0985382	5	6.68586	1	34	1	1	1	0	0	2	4	9.21044	4	6.90875	1	8	2016
130661101	0	10.4913	1	7	1	1	0.0304366	0.0158733	0.0957692	0.0001	1	0	0	0	5	0	0	0.0243594	2	6.39859	1	44	0	0	2	0	0	5	4	10.5967	4	9.90354	0	23	2016
130662101	0	9.21044	3	8	2	5	0.176196	0.0119784	0.541007	0.511982	1	0	0	0	0	6	0	0.0428312	5	4.61512	1	29	1	1	1	0	0	2	4	11.2898	8	10.8198	1	8	2016
130670101	0	10.309	3	5	1	5	0.15186	0.0153189	0.5	0.349375	1	0	6	6	0	0	0	0.477188	5	4.61512	1	28	1	0	1	0	0	5	4	11.2898	8	10.8198	1	8	2016
130670102	0	10.8198	3	6	3	4	0.182402	0.0168721	0.513669	0.587327	1	1	5	6	6	6	0	0.801215	5	6.90875	0	26	1	0	4	1	0	3	4	11.0021	1	10.5967	1	2	2016
130682102	0	8.18897	3	8	3	5	0.192317	0.0088723	0.541007	0.674655	1	1	0	0	5	4	0	0.344872	4	7.6014	0	41	0	1	2	0	0	5	3	10.24	5	9.90354	1	8	2016
130694431	0	9.21044	3	5	3	3	0.16647	0.0119784	0.5	0.5	1	1	5	6	6	3	6	0.939863	5	6.90875	0	47	0	1	2	1	0	2	3	10.309	3	9.90354	1	8	2016
130695101	0	8.2943	2	7	5	3	0.162522	0.0091926	0.31151	0.825345	1	0	0	0	6	0	0	0.0291063	5	6.90875	1	45	0	1	1	0	0	4	4	10.309	3	9.90354	1	8	2016
130704103	1	10.309	3	8	2	5	0.845596	0.991445	0.541007	0.511982	1	0	0	6	6	5	3	0.386527	5	9.21044	1	28	1	0	2	0	0	4	4	8.34308	1	10.1267	1	2	2016
130710431	1	10.309	2	6	3	5	0.814132	0.991445	0.297841	0.674655	1	1	4	6	6	5	4	0.861643	5	8.2943	1	24	1	1	2	0	0	4	3	11.4076	4	11.1563	1	8	2016
130710103	1	9.21044	3	8	4	5	0.8798	0.988105	0.541007	0.837327	1	1	4	4	6	6	4	0.787875	5	8.2943	0	28	1	1	4	1	0	3	3	11.4076	4	11.1563	1	2	2016
130815103	1	8.47658	3	6	4	5	0.872687	0.985873	0.513669	0.837327	1	1	6	6	6	6	3	0.920116	5	6.39859	0	25	1	0	4	1	0	4	3	10.2036	3	9.21044	1	8	2016
510373601	0	11.0822	4	6	5	5	0.273347	0.0176699	0.729496	1	1	0	5	0	5	5	3	0.33454	3	6.90875	1	36	1	1	1	0	0	5	3	10.8337	7	10.4631	1	8	2016
130823102	0	8.69968	5	10	5	5	0.323692	0.0104253	1	1	1	1	5	0	6	6	1	0.585443	5	7.6014	1	19	1	0	1	0	0	5	4	11.5129	1	10.8198	1	8	2016
130841101	1	10.5024	2	8	3	5	0.820122	0.992033	0.325179	0.674655	1	1	0	0	6	5	0	0.356653	4	5.70711	1	34	1	1	2	0	0	3	4	11.6082	6	9.90354	1	2	2016
130853101	0	9.54688	3	7	4	4	0.200794	0.0130015	0.527338	0.75	1	0	1	6	6	6	0	0.352703	4	5.3033	0	40	0	1	2	0	0	3	3	10.8968	4	10.5454	1	8	2016
130858102	1	10.3482	3	8	4	4	0.872371	0.991564	0.541007	0.75	1	1	4	0	6	6	3	0.599666	3	8.0067	0	26	1	0	4	1	0	2	4	11.0349	4	10.7996	1	8	2016
130859101	1	10.5024	1	7	2	3	0.735396	0.992033	0.0957692	0.337327	1	1	0	0	6	4	3	0.429487	3	7.6014	1	31	1	1	2	0	0	3	3	11.2898	6	10.4631	1	8	2016
510374103	0	10.0213	2	8	3	3	0.132418	0.0144441	0.325179	0.5	1	0	3	6	6	6	0	0.43077	4	8.51739	1	49	0	1	3	0	0	3	4	11.5327	4	11.0021	1	8	2016
130863101	1	8.69968	3	9	5	5	0.899776	0.986552	0.554676	1	1	1	5	6	6	6	4	0.907711	5	7.6014	1	25	1	0	4	1	0	5	4	11.1563	4	10.1659	1	8	2016
130866101	0	7.31389	2	7	3	5	0.143585	0.0062114	0.31151	0.674655	1	0	0	0	6	6	0	0.0713099	3	7.6014	0	48	0	1	2	0	0	3	2	11.2898	3	10.8198	1	8	2016
130868101	0	9.21044	2	8	3	2	0.12094	0.0119784	0.325179	0.412673	1	0	0	0	6	6	1	0.0979219	4	8.69968	0	32	1	1	1	0	0	2	3	10.6454	4	10.4913	1	8	2016
130878101	0	9.90354	4	6	4	4	0.242861	0.014086	0.729496	0.75	1	0	4	4	6	4	4	0.481427	3	0	1	16	1	1	1	0	0	5	3	10.309	1	9.90354	1	2	2016
510374102	1	6.90875	5	8	4	5	0.963255	0.981106	0.972662	0.837327	1	1	6	0	3	6	0	0.583624	3	10.1267	1	33	1	0	1	0	0	3	2	10.1105	1	9.90354	1	8	2016
130890104	1	10.2256	2	8	4	4	0.827997	0.991192	0.325179	0.75	1	1	5	0	5	6	3	0.633952	4	7.37838	1	24	1	1	3	0	0	4	4	10.309	1	9.90354	1	8	2016
130900105	0	10.4631	2	6	3	4	0.137542	0.0157876	0.297841	0.587327	1	1	2	6	6	6	6	0.843867	4	6.90875	0	25	1	0	1	0	0	3	4	9.21044	3	9.21044	1	8	2016
130904101	1	11.0021	1	8	1	3	0.720993	0.993553	0.109438	0.17472	1	1	2	0	0	2	2	0.438354	3	0	1	28	1	0	5	1	0	3	3	9.90354	2	9.68041	1	8	2016
130920101	0	9.21044	3	8	3	3	0.174852	0.0119784	0.541007	0.5	1	1	0	0	5	5	1	0.378518	3	4.61512	1	36	1	1	2	0	0	3	4	9.90354	3	8.0067	1	8	2016
130925105	0	9.39275	2	6	2	3	0.10728	0.0125328	0.297841	0.337327	1	0	6	6	6	6	0	0.54787	4	7.6014	0	37	0	1	2	0	0	3	4	11.1563	6	10.8198	1	8	2016
510375101	0	6.39859	4	8	3	5	0.232715	0.0034282	0.756834	0.674655	1	0	0	0	0	0	0	0.0006276	4	7.6014	1	31	1	0	1	0	0	3	3	9.74103	1	9.21044	1	8	2016
130935103	0	10.779	2	7	3	3	0.131199	0.016748	0.31151	0.5	1	1	0	0	6	5	0	0.356653	3	6.21661	1	30	1	1	1	0	0	4	4	10.5967	9	10.5967	1	8	2016
130936102	0	9.90354	2	5	4	4	0.151828	0.014086	0.284172	0.75	1	0	0	0	5	5	3	0.139396	2	6.21661	0	26	1	1	2	0	0	4	4	10.5967	9	10.5967	1	8	2016
520099102	0	6.68586	1	6	2	3	0.0575532	0.0043017	0.0821002	0.337327	1	0	4	0	6	6	4	0.333916	2	6.90875	0	21	1	0	2	0	0	3	4	10.1267	4	9.61587	1	8	2016
510375102	0	9.71118	1	7	3	3	0.0848779	0.0135011	0.0957692	0.5	1	1	0	0	6	5	0	0.356653	4	6.90875	0	43	0	1	2	0	0	3	4	10.1267	4	9.61587	1	8	2016
530310104	0	9.79818	2	8	3	4	0.141748	0.0137656	0.325179	0.587327	1	1	3	0	5	4	0	0.461948	4	8.51739	0	38	0	1	1	0	0	3	4	11.0822	6	9.21044	1	8	2016
530310207	1	8.18897	3	6	5	5	0.890332	0.984998	0.513669	1	1	1	5	6	6	6	3	0.881083	5	7.6014	1	22	1	0	4	1	0	5	4	11.0822	4	10.309	1	8	2016
620049102	0	9.90354	2	6	3	4	0.136379	0.014086	0.297841	0.587327	1	1	0	0	6	1	0	0.328515	3	8.0067	0	29	1	1	2	0	0	5	3	11.5129	6	10.5967	1	8	2016
620719103	0	8.85381	2	6	4	4	0.152441	0.010894	0.297841	0.75	1	1	0	0	6	0	3	0.401352	5	8.51739	1	25	1	0	2	0	1	5	4	10.779	5	9.61587	1	8	2016
510376431	0	9.79818	3	10	5	5	0.237736	0.0137656	0.568345	1	1	0	6	6	6	6	5	0.680994	5	7.37838	0	29	1	1	2	0	0	3	4	11.4153	7	9.93309	1	8	2016
130432104	1	10.779	3	10	3	3	0.850818	0.992874	0.568345	0.5	1	1	1	0	1	2	0	0.350825	4	6.90875	1	30	1	1	3	0	0	3	4	10.8198	6	10.1267	1	8	2016
130473103	1	10.6454	3	8	4	5	0.882782	0.992468	0.541007	0.837327	1	1	0	6	6	4	4	0.698498	5	6.90875	0	28	1	1	4	1	0	3	4	10.8198	6	10.1267	1	8	2016
510376103	0	9.61587	2	8	3	4	0.141369	0.0132113	0.325179	0.587327	1	1	0	0	5	0	0	0.316738	4	6.90875	0	31	1	1	1	0	0	4	4	10.8198	5	9.61587	1	8	2016
140334103	0	9.21044	3	8	4	4	0.202889	0.0119784	0.541007	0.75	1	1	0	0	6	4	0	0.349619	3	6.90875	1	43	0	1	1	0	0	3	4	10.1267	3	9.74103	1	8	2016
140633501	1	10.4913	3	5	3	5	0.855836	0.991999	0.5	0.674655	1	1	5	5	6	6	0	0.760813	5	6.90875	1	38	0	1	1	0	0	3	3	10.1267	3	9.21044	1	8	2016
210916102	0	9.79818	5	10	5	5	0.325975	0.0137656	1	1	1	1	4	6	6	6	4	0.868677	5	8.69968	0	18	1	0	1	0	1	5	4	10.8198	5	10.309	1	8	2016
140001102	0	11.2948	3	10	4	4	0.212809	0.0183165	0.568345	0.75	1	1	6	6	6	6	3	0.920116	5	6.90875	1	27	1	1	3	0	0	5	3	10.309	4	9.61587	1	17	2016
140003102	0	10.7144	2	8	4	4	0.161896	0.0165518	0.325179	0.75	1	1	0	4	5	4	0	0.506453	4	6.21661	1	31	1	1	1	0	0	4	4	10.4631	5	9.90354	1	8	2016
140017101	0	9.61587	3	5	3	5	0.186899	0.0132113	0.5	0.674655	1	0	0	6	6	6	6	0.473445	4	7.6014	0	22	1	0	3	0	0	3	4	11.9184	6	10.8198	1	8	2016
140018104	0	9.21044	3	8	4	4	0.202889	0.0119784	0.541007	0.75	1	0	1	6	5	5	3	0.42079	4	7.6014	0	26	1	1	2	0	0	3	4	11.9184	6	10.8198	1	8	2016
140019101	1	8.41205	1	8	4	5	0.78992	0.985677	0.109438	0.837327	1	1	0	5	6	5	3	0.638503	5	6.90875	1	18	1	0	1	0	0	5	3	11.2303	5	11.1563	1	8	2016
140020102	1	10.692	5	6	4	4	0.955735	0.99261	0.945324	0.75	1	0	0	1	6	4	1	0.12423	5	7.31389	1	26	1	1	1	0	0	5	4	10.0859	3	8.98732	1	8	2016
140023102	1	10.4631	2	8	3	4	0.810247	0.991914	0.325179	0.587327	1	0	6	0	4	4	1	0.308536	4	0	1	38	0	0	2	0	0	2	3	10.4631	1	8.0067	1	5	2016
510383101	0	10.5024	2	5	3	3	0.125035	0.0159069	0.284172	0.5	1	0	0	0	4	4	6	0.207499	5	0	0	22	1	0	2	0	0	3	4	9.61587	1	8.98732	1	14	2016
140047102	1	10.4043	5	6	4	2	0.93555	0.991735	0.945324	0.575345	1	0	3	0	5	1	0	0.148466	3	7.6014	1	37	0	1	1	0	0	1	1	9.90354	3	9.68041	0	4	2016
140050101	1	10.24	1	7	5	5	0.809168	0.991235	0.0957692	1	1	0	1	0	6	6	1	0.136932	3	0	0	28	1	1	1	0	1	2	3	9.90354	1	8.85381	0	4	2016
140058431	0	10.4913	3	5	3	5	0.188719	0.0158733	0.5	0.674655	1	1	4	6	6	2	4	0.840539	5	8.51739	1	25	1	1	2	0	0	5	4	12.5426	3	10.8198	0	19	2016
140058104	1	10.4341	3	8	3	4	0.854306	0.991826	0.541007	0.587327	1	0	0	4	5	5	3	0.300977	3	6.21661	0	21	1	1	2	0	0	5	4	11.2253	2	11.0822	1	5	2016
140061103	1	10.4913	3	5	4	3	0.854492	0.991999	0.5	0.662673	1	0	0	0	4	4	0	0.0477468	5	6.21661	1	20	1	0	1	0	0	3	4	11.2253	2	11.0822	1	5	2016
140063101	1	10.1267	2	6	3	5	0.813753	0.990891	0.297841	0.674655	1	1	6	6	6	2	0	0.81211	5	8.0067	1	30	1	0	5	1	0	5	4	10.5967	4	8.51739	0	4	2016
510390101	0	11.8494	2	8	3	5	0.155805	0.020003	0.325179	0.674655	1	1	6	6	6	6	3	0.920116	4	8.0067	1	28	1	0	3	0	0	4	3	11.7753	1	11.4076	1	5	2016
140076201	0	9.90354	1	5	2	3	0.0614459	0.014086	0.0684312	0.337327	1	0	0	0	6	6	1	0.0979219	2	0	1	21	1	0	3	0	0	2	3	10.309	3	9.90354	1	5	2016
140076102	0	10.4913	3	8	3	3	0.177514	0.0158733	0.541007	0.5	1	1	3	6	6	6	4	0.829644	2	7.82445	0	28	1	0	4	1	0	4	2	10.4913	1	6.55251	0	6	2016
140077106	1	10.8198	3	10	4	4	0.878939	0.992998	0.568345	0.75	1	1	1	1	4	5	3	0.506414	4	9.90354	1	27	1	1	4	1	0	3	4	11.2898	3	11.4711	1	22	2016
510391104	1	10.7996	2	7	2	4	0.789909	0.992937	0.31151	0.424655	1	1	4	6	6	6	4	0.868677	4	6.21661	1	28	1	0	1	0	0	5	4	10.8198	3	9.90354	1	8	2016
140083101	1	9.90354	3	7	3	4	0.850409	0.990212	0.527338	0.587327	1	1	6	0	6	6	2	0.651105	3	8.85381	0	27	1	1	2	0	0	3	4	11.1563	3	11.1563	1	25	2016
140085102	0	10.5024	3	7	2	5	0.176087	0.0159069	0.527338	0.511982	1	0	0	0	6	5	0	0.0642752	5	6.21661	1	27	1	0	4	1	0	3	1	9.39275	5	8.69968	0	18	2016
140086102	0	10.5024	2	6	2	4	0.11938	0.0159069	0.297841	0.424655	1	1	6	0	6	4	0	0.583795	4	7.6014	1	23	1	0	3	0	0	4	3	10.3735	1	9.79818	0	18	2016
140086103	1	10.5454	4	8	4	5	0.926694	0.992164	0.756834	0.837327	1	1	6	6	5	5	3	0.908335	5	8.51739	0	27	1	0	4	1	0	3	3	10.5454	1	10.5967	0	24	2016
140088101	1	10.5866	1	4	3	5	0.765019	0.992289	0.0547622	0.674655	1	0	6	0	6	4	2	0.344657	4	6.68586	1	33	1	1	2	0	0	4	4	10.8198	3	10.309	0	4	2016
140090104	1	9.98049	2	6	3	5	0.813449	0.990446	0.297841	0.674655	1	0	2	5	6	5	2	0.397541	2	6.68586	0	29	1	1	3	0	0	3	2	10.8198	3	10.309	0	4	2016
510392102	0	10.8198	2	8	3	4	0.143871	0.0168721	0.325179	0.587327	1	0	0	0	6	6	0	0.0713099	4	7.6014	0	21	1	1	2	0	0	3	3	10.8198	1	10.309	0	19	2016
140101601	1	10.5967	3	8	3	4	0.854644	0.99232	0.541007	0.587327	1	1	1	6	6	6	0	0.645081	5	7.31389	0	29	1	1	2	0	0	5	3	11.4616	3	10.9151	0	19	2016
140101103	0	10.309	3	8	5	5	0.233209	0.0153189	0.541007	1	1	0	0	0	5	0	0	0.0243594	3	9.21044	1	28	1	1	3	0	0	4	4	10.5967	4	9.68041	0	4	2016
140104102	0	10.309	1	8	3	3	0.0889145	0.0153189	0.109438	0.5	1	0	0	0	4	0	0	0.0196124	1	9.21044	1	40	0	1	2	0	0	3	4	10.309	4	11.0021	0	10	2016
140107102	0	10.309	2	7	3	3	0.130222	0.0153189	0.31151	0.5	1	0	0	0	6	6	1	0.0979219	5	8.51739	0	35	1	1	2	0	0	3	3	10.1267	3	9.86791	1	8	2016
140110101	0	10.5024	1	4	5	4	0.12442	0.0159069	0.0547622	0.912673	1	1	1	0	6	6	4	0.509194	4	8.0067	1	26	1	1	2	0	0	3	3	10.1267	4	9.90354	0	18	2016
140110103	1	9.47278	2	8	2	2	0.770359	0.988902	0.325179	0.25	1	1	0	0	6	6	3	0.443556	3	8.0067	0	24	1	0	2	0	0	3	3	10.1267	4	9.90354	0	18	2016
140133104	0	10.1267	2	6	3	4	0.136842	0.0147645	0.297841	0.587327	1	0	3	3	6	6	3	0.389434	4	8.0067	1	22	1	1	3	0	0	4	4	10.1601	3	9.90354	0	18	2016
140138101	1	10.309	2	6	2	4	0.786095	0.991445	0.297841	0.424655	1	0	1	0	1	3	0	0.0654813	3	7.6014	1	43	0	0	2	0	0	5	3	10.309	4	10.309	0	18	2016
140157101	1	10.614	3	6	3	5	0.858885	0.992373	0.513669	0.674655	1	1	4	6	6	6	4	0.868677	5	6.39859	1	25	1	1	3	0	0	3	4	10.5967	6	9.90354	0	18	2016
140158101	0	10.309	2	6	3	3	0.127428	0.0153189	0.297841	0.5	1	0	0	0	6	6	0	0.0713099	1	7.6014	1	28	1	1	3	0	0	3	4	10.8198	6	10.309	0	18	2016
140162104	0	8.85381	2	6	4	5	0.162234	0.010894	0.297841	0.837327	1	1	0	0	6	2	1	0.362161	4	8.2943	1	23	1	0	1	0	0	5	4	8.69968	3	8.69968	0	18	2016
140166102	0	8.18897	3	6	4	4	0.195178	0.0088723	0.513669	0.75	1	0	4	4	6	6	1	0.415613	3	8.0067	1	21	1	0	3	0	0	3	4	10.8198	3	9.90354	0	18	2016
140167101	1	10.309	3	2	4	5	0.865318	0.991445	0.458993	0.837327	1	1	6	6	6	6	4	0.946744	3	7.6014	0	26	1	0	4	1	0	4	4	9.21044	5	9.90354	1	17	2016
140168102	1	10.5024	5	3	5	5	0.974996	0.992033	0.904317	1	1	1	3	6	6	6	1	0.74976	5	7.6014	0	24	1	0	2	0	0	4	3	9.21044	5	9.90354	0	18	2016
140170101	0	7.43897	2	10	5	4	0.17892	0.0065917	0.352517	0.912673	1	1	0	0	3	3	0	0.328343	4	8.0067	1	27	1	1	1	0	0	4	4	10.9508	8	9.61587	0	18	2016
140177103	1	10.1267	3	5	3	4	0.845285	0.990891	0.5	0.587327	1	0	4	0	6	6	0	0.22742	5	6.90875	0	30	1	1	2	0	0	4	3	11.5129	9	10.1267	0	18	2016
140180102	0	9.51052	3	8	5	5	0.23155	0.0128909	0.541007	1	1	0	3	6	6	4	0	0.416701	2	7.6014	0	34	1	1	2	0	0	3	4	11.1563	6	9.39275	0	18	2016
140180101	0	10.4631	3	10	2	5	0.184388	0.0157876	0.568345	0.511982	1	0	0	0	3	1	0	0.0218959	2	8.51739	1	23	1	0	1	0	0	1	4	11.0021	4	10.24	0	18	2016
140196531	1	10.4913	2	7	3	4	0.807512	0.991999	0.31151	0.587327	1	1	5	5	6	6	5	0.893937	3	8.69968	1	28	1	0	4	1	0	3	4	10.2854	1	8.79498	0	18	2016
140199101	0	8.0067	3	8	5	4	0.218631	0.0083181	0.541007	0.912673	1	1	0	0	6	6	0	0.363688	3	9.90354	0	60	0	1	2	0	0	4	3	8.96201	3	10.3982	0	18	2016
140213101	1	10.4631	2	8	2	5	0.801798	0.991914	0.325179	0.511982	1	0	6	0	6	0	0	0.263283	2	8.51739	1	29	1	0	1	0	0	4	1	8.69968	2	9.30574	0	18	2016
140220101	0	10.5584	3	7	5	5	0.230933	0.0160774	0.527338	1	1	0	3	6	6	6	3	0.510638	5	7.6014	1	23	1	1	2	0	0	5	4	9.90354	5	9.90354	0	18	2016
140221105	1	10.3482	3	8	3	4	0.854128	0.991564	0.541007	0.587327	1	1	4	0	6	3	2	0.551934	5	8.69968	1	21	1	1	1	0	0	5	4	9.90354	1	9.61587	1	2	2016
140222103	0	7.78364	5	10	5	5	0.321788	0.0076398	1	1	1	0	6	6	3	4	0	0.51956	5	7.6014	1	31	1	1	2	0	0	4	4	10.5967	4	10.8198	0	18	2016
140223102	0	9.99884	3	10	1	5	0.165187	0.0143758	0.568345	0.349375	1	1	4	1	4	6	0	0.550681	5	8.0067	1	20	1	0	2	0	0	5	4	9.61587	4	9.61587	0	18	2016
140304104	1	10.309	3	5	4	4	0.863907	0.991445	0.5	0.75	1	0	2	0	5	6	3	0.224474	4	8.0067	1	33	1	1	2	0	0	3	4	9.82016	6	9.04794	0	18	2016
140320401	0	9.79818	3	6	3	5	0.190073	0.0137656	0.513669	0.674655	1	0	5	6	3	6	3	0.574464	2	8.51739	0	23	1	0	2	0	0	3	4	10.3268	4	9.23024	0	18	2016
140324101	0	9.74103	4	6	5	5	0.27056	0.0135918	0.729496	1	1	0	0	6	6	6	4	0.420189	4	7.86365	1	23	1	1	1	0	0	4	4	10.4913	5	8.57565	0	18	2016
140324103	0	10.1425	5	8	5	4	0.311308	0.0148128	0.972662	0.912673	1	0	4	3	5	5	3	0.416686	5	7.86365	0	22	1	1	1	0	0	5	4	10.4913	5	8.57565	0	18	2016
140340101	0	6.90875	3	5	4	4	0.189723	0.0049795	0.5	0.75	1	1	4	3	6	6	3	0.720846	4	8.69968	1	18	1	0	2	0	0	5	4	11.2898	4	11.0021	0	18	2016
140350103	1	9.39275	2	7	3	3	0.795435	0.988659	0.31151	0.5	1	1	4	5	6	6	4	0.828276	4	8.0067	0	24	1	1	3	0	0	3	3	11.0021	3	11.0021	0	18	2016
140357102	1	10.0859	1	8	2	2	0.727531	0.990767	0.109438	0.25	1	0	1	0	5	4	3	0.171372	2	7.31389	1	36	1	0	1	0	0	5	3	9.74689	4	9.61587	0	18	2016
140516102	0	10.6805	3	5	4	4	0.197562	0.0164487	0.5	0.75	1	1	5	6	6	6	5	0.934339	3	7.6014	0	27	1	1	5	1	0	5	4	9.61587	6	10.8198	0	18	2016
140518101	0	10.779	3	3	4	4	0.192178	0.016748	0.472662	0.75	1	1	0	0	6	6	4	0.470184	4	7.6014	1	21	1	0	3	0	0	5	4	9.61587	6	10.8198	0	18	2016
140518103	0	8.2943	3	7	3	5	0.189741	0.0091926	0.527338	0.674655	1	1	6	5	6	4	1	0.81239	5	7.6014	0	22	1	0	4	1	0	5	4	9.61587	6	10.8198	0	18	2016
140529102	0	9.21044	1	5	3	3	0.0782489	0.0119784	0.0684312	0.5	1	0	0	0	6	6	1	0.0979219	4	8.2943	0	20	1	1	3	0	0	4	3	9.90354	4	9.61587	0	18	2016
140536102	0	9.54688	2	5	5	4	0.16933	0.0130015	0.284172	0.912673	1	1	0	0	6	0	0	0.321484	2	8.0067	1	25	1	1	2	0	0	3	4	10.309	3	9.90354	0	18	2016
140536101	0	10.4913	1	8	1	2	0.0430204	0.0158733	0.109438	0.0873925	1	0	3	3	3	3	0	0.274221	2	7.6014	1	48	0	1	1	0	0	3	2	10.7144	7	10.9151	0	18	2016
140538102	1	10.0859	3	5	4	4	0.863443	0.990767	0.5	0.75	1	1	4	4	6	4	3	0.747178	5	7.6014	0	20	1	0	2	0	0	4	4	10.7144	7	10.9151	0	18	2016
140549102	1	10.3418	2	5	3	3	0.791819	0.991545	0.284172	0.5	1	0	3	0	4	0	0	0.136689	3	8.69968	1	27	1	1	2	0	0	3	4	11.0021	4	10.8198	0	18	2016
140561101	0	8.2943	3	10	5	5	0.234611	0.0091926	0.568345	1	1	1	3	6	6	6	3	0.803016	5	8.51739	1	20	1	0	3	0	0	5	4	11.9184	4	9.61587	0	18	2016
140626101	0	10.5024	2	5	3	4	0.134829	0.0159069	0.284172	0.587327	1	0	4	6	2	4	2	0.489986	5	7.6014	0	26	1	1	1	0	0	3	4	8.69968	5	8.0067	0	18	2016
140627101	0	8.51739	1	5	2	5	0.0781524	0.009871	0.0684312	0.511982	1	0	1	0	0	0	0	0.0396375	2	7.6014	1	22	1	0	1	0	0	3	2	8.69968	5	8.0067	0	18	2016
140644431	0	10.1267	3	6	5	5	0.227242	0.0147645	0.513669	1	1	0	3	0	5	6	3	0.263508	5	7.6014	1	23	1	0	1	0	0	5	4	10.0433	5	8.61269	0	18	2016
140646102	0	7.31389	2	6	3	5	0.14079	0.0062114	0.297841	0.674655	1	0	2	0	6	6	0	0.149353	5	6.90875	1	22	1	0	1	0	0	4	2	10.309	1	9.90354	0	18	2016
140678103	0	10.309	3	8	5	5	0.233209	0.0153189	0.541007	1	1	0	0	0	5	4	0	0.0524937	3	8.0067	1	41	0	1	2	0	0	3	4	10.5967	5	10.1267	0	18	2016
140678102	1	8.92279	3	6	4	4	0.86382	0.98723	0.513669	0.75	1	0	0	0	6	6	3	0.151178	4	9.21044	1	21	1	0	3	0	0	3	4	10.3498	3	10.1267	0	18	2016
140680102	0	10.5024	2	8	3	5	0.153005	0.0159069	0.325179	0.674655	1	1	5	0	6	6	3	0.638699	5	8.2943	1	31	1	1	2	0	0	3	3	10.5967	8	9.90354	0	18	2016
140714101	0	10.309	1	10	3	3	0.0945029	0.0153189	0.136776	0.5	1	0	4	0	4	5	2	0.264131	3	8.51739	1	36	1	1	1	0	0	4	4	10.2871	1	9.90354	1	14	2016
140717104	0	8.47658	1	5	2	2	0.0486869	0.0097469	0.0684312	0.25	1	0	0	0	5	0	0	0.0243594	2	0	0	44	0	1	2	0	0	3	4	10.4043	3	10.2751	0	18	2016
140719102	1	10.4913	3	8	4	4	0.872668	0.991999	0.541007	0.75	1	1	4	6	6	6	4	0.868677	4	8.51739	1	18	1	1	1	0	0	5	4	10.6782	6	10.5967	1	25	2016
140740103	1	10.0859	1	9	5	5	0.814436	0.990767	0.123107	1	1	1	0	1	5	4	1	0.411861	3	9.61587	1	27	1	0	3	0	0	2	4	10.9331	4	10.9331	0	18	2016
140749104	0	11.1844	1	10	5	5	0.152396	0.0179809	0.136776	1	1	0	0	0	6	6	0	0.0713099	1	7.6014	1	22	1	1	1	0	0	5	1	8.65887	2	9.71118	0	18	2016
140764102	0	9.91843	3	7	4	5	0.21136	0.0141313	0.527338	0.837327	1	0	4	0	6	6	0	0.22742	5	9.21044	0	25	1	1	3	0	0	4	3	9.90354	5	10.1659	0	18	2016
140767103	0	9.90354	1	8	3	4	0.0978655	0.014086	0.109438	0.587327	1	0	1	0	6	3	3	0.169084	3	9.21044	1	26	1	1	3	0	0	4	4	11.1563	4	11.0021	0	18	2016
140773103	0	10.0859	2	7	2	3	0.111515	0.0146404	0.31151	0.337327	1	1	0	0	6	6	0	0.363688	4	9.68041	1	26	1	0	3	0	0	5	4	10.0859	6	10.0433	0	18	2016
140774101	0	7.31389	2	10	2	3	0.114137	0.0062114	0.352517	0.337327	1	1	0	6	6	6	4	0.712567	3	8.69968	1	21	1	0	3	0	0	4	4	10.309	4	11.0021	0	18	2016
140776101	0	8.98732	2	10	3	5	0.155445	0.0113	0.352517	0.674655	1	0	5	0	6	6	0	0.266453	5	8.98732	0	32	1	1	1	0	0	4	4	10.5967	6	10.5967	0	18	2016
130540103	0	10.5454	1	8	5	5	0.14548	0.0160377	0.109438	1	1	0	0	0	0	6	3	0.122699	1	8.51739	1	24	1	0	1	0	0	4	4	10.1267	5	9.90354	0	19	2016
140831102	0	10.8781	2	6	3	4	0.138404	0.0170493	0.297841	0.587327	1	0	6	0	6	6	4	0.411982	5	8.0067	1	29	1	1	2	0	0	3	2	10.9508	2	10.5967	0	28	2016
140839101	1	10.5024	2	10	3	3	0.806123	0.992033	0.352517	0.5	1	0	3	0	6	6	6	0.348138	5	6.90875	1	23	1	0	4	1	0	4	4	10.309	1	11.2898	0	18	2016
140840101	1	10.309	3	7	4	4	0.869495	0.991445	0.527338	0.75	1	1	2	0	5	5	0	0.42995	2	6.90875	1	22	1	0	2	0	0	4	4	10.309	3	11.2898	0	18	2016
140841103	1	8.0067	1	7	4	5	0.786284	0.984444	0.0957692	0.837327	1	0	6	0	6	6	0	0.305487	2	7.6014	1	30	1	1	2	0	0	5	4	10.8198	5	10.309	0	18	2016
140846102	0	9.21044	1	5	1	3	0.0417695	0.0119784	0.0684312	0.17472	1	0	1	0	6	6	3	0.190188	3	8.51739	1	26	1	0	2	0	0	3	2	10.5967	2	11.8494	0	18	2016
142906431	1	9.68041	3	7	3	4	0.849946	0.989534	0.527338	0.587327	1	1	6	6	6	0	1	0.824657	5	4.61512	0	24	1	0	4	1	0	3	4	10.389	3	8.92279	0	18	2016
320391102	0	8.2943	5	10	5	5	0.322849	0.0091926	1	1	1	1	1	0	6	6	1	0.42931	5	5.70711	0	30	1	1	1	0	0	5	3	10.8198	7	10.8198	0	18	2016
211402104	0	8.51739	1	6	5	3	0.116089	0.009871	0.0821002	0.825345	1	0	0	0	0	0	0	0.0006276	1	8.0067	1	49	0	1	2	0	0	3	4	10.309	7	8.51739	0	18	2016
340027103	1	9.65509	1	8	1	5	0.737781	0.989457	0.109438	0.349375	1	1	1	0	4	4	0	0.379135	5	0	1	33	1	0	2	0	0	3	4	8.59619	4	11.0667	0	18	2016
147970551	1	10.5024	3	10	4	5	0.888073	0.992033	0.568345	0.837327	1	0	0	2	2	0	0	0.0908969	4	7.6014	1	23	1	0	2	0	0	5	4	9.21044	7	8.85381	0	18	2016
520180104	1	11.0822	4	10	4	5	0.933397	0.993796	0.784172	0.837327	1	0	6	6	6	6	4	0.654366	3	7.6014	1	25	1	1	4	1	0	5	4	9.21044	7	8.85381	0	18	2016
370015103	0	10.5024	1	6	2	3	0.0654846	0.0159069	0.0821002	0.337327	1	1	5	6	6	2	2	0.826316	4	7.6014	1	19	1	0	1	0	0	3	1	10.779	5	10.5967	1	5	2016
410721105	0	9.21044	1	8	1	3	0.0501521	0.0119784	0.109438	0.17472	1	0	0	0	6	6	0	0.0713099	1	7.6014	1	40	0	1	1	0	0	1	4	10.1849	3	10.0433	0	18	2016
130555103	0	9.39275	3	6	4	5	0.207473	0.0125328	0.513669	0.837327	1	0	1	0	6	6	0	0.11032	4	7.6014	0	37	0	1	2	0	0	5	4	11.0021	3	11.0021	0	18	2016
210112104	0	8.96201	2	8	3	3	0.130217	0.011223	0.325179	0.5	1	0	0	0	6	6	1	0.0979219	4	7.6014	0	27	1	1	3	0	0	3	4	10.8198	5	11.1563	0	18	2016
450156102	0	8.51739	3	10	4	5	0.216831	0.009871	0.568345	0.837327	1	1	3	6	6	6	3	0.803016	4	8.2943	0	21	1	0	3	0	0	5	4	10.9151	6	10.9151	0	18	2016
340176103	0	8.38959	1	6	3	1	0.059754	0.0094824	0.0821002	0.32538	1	1	3	4	6	4	0	0.628276	2	8.98732	1	22	1	1	5	1	0	2	3	9.90354	5	10.2036	0	18	2016
160190501	1	9.90354	4	10	5	5	0.949191	0.990212	0.784172	1	1	1	3	4	6	6	0	0.642345	5	7.6014	1	21	1	1	2	0	0	5	4	11.752	6	10.309	0	18	2016
130808103	0	11.2898	2	8	4	4	0.163091	0.0183013	0.325179	0.75	1	1	6	5	6	3	1	0.805355	3	8.2943	1	39	0	1	1	0	0	2	2	11.0021	6	11.0021	0	18	2016
130911104	0	9.5179	3	8	3	4	0.185285	0.0129133	0.541007	0.587327	1	1	6	6	6	6	1	0.86686	5	7.6014	0	25	1	1	1	0	0	4	4	10.4031	6	11.1982	0	18	2016
140370103	1	8.41205	2	8	3	4	0.805985	0.985677	0.325179	0.587327	1	0	0	0	6	5	5	0.197399	4	8.0067	1	31	1	1	2	0	0	5	3	10.8198	9	11.0021	0	18	2016
430439102	1	8.21636	1	10	5	5	0.813345	0.985082	0.136776	1	1	1	4	0	6	6	4	0.626294	1	8.0067	0	27	1	0	2	0	0	3	4	10.8198	9	11.0021	0	18	2016
441972104	0	9.21044	1	7	1	5	0.066945	0.0119784	0.0957692	0.349375	1	1	1	0	6	6	0	0.402698	5	7.6014	1	31	1	1	2	0	0	3	1	11.0021	4	11.0021	0	18	2016
500145103	0	10.0648	3	8	2	3	0.158385	0.0145763	0.541007	0.337327	1	0	1	6	6	5	0	0.345669	5	9.39275	0	44	0	1	1	0	0	4	3	10.859	4	10.389	0	18	2016
163936601	1	10.309	3	8	4	5	0.882083	0.991445	0.541007	0.837327	1	1	2	2	6	5	3	0.595343	4	6.21661	1	23	1	0	3	0	0	4	4	11.1803	4	9.61587	0	18	2016
166468501	0	9.39275	2	5	4	4	0.150766	0.0125328	0.284172	0.75	1	0	0	6	0	2	3	0.336944	5	9.39275	0	31	1	1	3	0	0	4	4	10.8198	5	11.3266	0	18	2016
621104103	1	8.2943	3	8	4	5	0.877896	0.985319	0.541007	0.837327	1	1	0	0	6	0	6	0.481236	5	7.6014	0	24	1	1	1	0	0	3	3	11.4076	6	10.5967	1	8	2016
166914551	0	8.2943	3	5	4	4	0.192603	0.0091926	0.5	0.75	1	1	3	0	6	3	0	0.459661	4	7.6014	1	26	1	1	3	0	0	5	4	11.4076	6	10.5967	1	8	2016
621558103	0	10.1267	4	8	5	5	0.27695	0.0147645	0.756834	1	1	1	6	5	6	5	4	0.899308	5	6.90875	0	32	1	1	5	1	0	4	4	10.8198	3	8.51739	1	8	2016
621558101	1	10.8037	2	8	3	3	0.801161	0.992949	0.325179	0.5	1	1	0	0	6	5	4	0.463149	5	0	1	42	0	1	2	0	0	3	3	10.7144	1	9.61587	1	20	2016
621558102	1	10.5967	4	7	5	5	0.942249	0.99232	0.743165	1	1	1	4	0	6	6	6	0.67955	5	10.1267	0	31	1	1	2	0	0	5	1	10.5967	1	9.21044	1	14	2016
340368103	1	9.79818	1	6	4	4	0.777419	0.989892	0.0821002	0.75	1	1	1	6	6	6	4	0.751577	4	8.0067	0	30	1	1	2	0	0	3	4	12.0436	2	9.82558	1	25	2016
168196551	0	8.2943	1	10	4	5	0.128146	0.0091926	0.136776	0.837327	1	1	1	1	6	6	4	0.549571	5	8.0067	0	22	1	1	2	0	0	4	4	10.309	5	10.309	0	18	2016
168211551	0	10.0859	2	9	4	5	0.173177	0.0146404	0.338848	0.837327	1	1	1	0	6	5	3	0.475531	5	10.309	0	22	1	1	1	0	0	4	4	11.0021	4	10.309	0	15	2016
130299104	0	10.3418	3	8	4	4	0.20524	0.0154186	0.541007	0.75	1	0	0	0	4	2	3	0.113545	4	8.51739	0	27	1	1	2	0	1	4	4	12.1007	3	9.21044	0	16	2016
410507102	1	10.8198	3	8	5	5	0.901388	0.992998	0.541007	1	1	1	6	0	6	6	6	0.757617	3	6.90875	1	23	1	1	2	0	0	5	4	10.8198	1	10.8198	1	17	2016
410936105	1	10.309	3	6	5	5	0.894738	0.991445	0.513669	1	1	1	0	0	4	5	0	0.347159	3	9.21044	1	25	1	1	2	0	0	2	4	11.2118	2	12.2677	1	17	2016
169532501	0	10.3285	2	6	4	5	0.165299	0.0153781	0.297841	0.837327	1	1	1	6	6	6	2	0.698321	5	9.21044	0	22	1	1	3	0	0	2	4	11.2118	2	12.2677	1	17	2016
411559104	1	11.0791	3	9	5	5	0.904721	0.993787	0.554676	1	1	0	0	6	5	6	0	0.308946	5	6.90875	1	49	0	1	2	0	0	5	4	10.9151	7	10.309	0	9	2016
210932103	1	9.21044	3	5	5	5	0.889661	0.988105	0.5	1	1	1	0	6	6	0	0	0.563868	5	0	0	27	1	0	3	0	0	5	3	9.61587	1	8.98732	0	9	2016
430252103	1	10.4913	2	6	5	5	0.850998	0.991999	0.297841	1	1	0	4	6	6	6	3	0.549671	5	0	1	21	1	1	2	0	0	3	4	9.90354	2	8.51739	0	9	2016
430450103	0	10.5967	3	8	3	4	0.187527	0.0161936	0.541007	0.587327	1	0	3	0	4	4	0	0.164823	3	8.51739	1	34	1	1	3	0	0	4	4	10.5967	1	10.5967	0	16	2016
430550103	1	11.1563	3	5	3	5	0.857218	0.994022	0.5	0.674655	1	0	0	6	6	6	3	0.393561	5	8.98732	1	30	1	0	2	0	1	5	3	11.9184	1	11.9829	1	14	2016
440087104	0	10.9187	2	8	4	4	0.16232	0.017173	0.325179	0.75	1	0	6	0	6	6	2	0.358727	3	7.6014	1	36	1	1	1	0	0	3	4	11.4876	3	10.8198	0	13	2016
311773103	1	11.0021	2	6	2	3	0.777742	0.993553	0.297841	0.337327	1	1	2	6	6	5	1	0.703692	4	6.90875	1	33	1	1	4	1	0	3	3	10.5967	1	9.61587	1	2	2016
500366103	1	10.6091	2	7	3	5	0.81755	0.992358	0.31151	0.674655	1	0	1	0	6	4	1	0.122862	2	8.98732	1	24	1	0	3	0	0	3	1	10.3735	1	9.21044	0	11	2016
510369102	1	11.5129	3	6	4	4	0.869203	0.995106	0.513669	0.75	1	1	3	6	6	6	4	0.829644	5	7.6014	1	28	1	1	2	0	0	4	3	11.5129	1	10.309	0	11	2016
320029103	0	10.5187	2	8	2	3	0.115209	0.0159566	0.325179	0.337327	1	1	0	6	6	4	4	0.698498	5	8.0067	1	24	1	0	3	0	0	3	3	10.8198	2	10.4631	1	12	2016
510625103	0	10.6454	3	8	3	2	0.168041	0.016342	0.541007	0.412673	1	0	3	6	6	6	3	0.510638	5	9.21044	0	26	1	1	2	0	0	2	3	11.8636	3	11.6859	0	7	2016
340151103	1	11.5129	3	10	2	4	0.843893	0.995106	0.568345	0.424655	1	1	6	6	6	5	4	0.939709	3	8.2943	1	44	0	0	3	1	0	3	4	10.5967	4	10.5967	1	5	2016
340154101	1	11.5209	3	7	3	4	0.85377	0.99513	0.527338	0.587327	1	1	6	6	6	4	2	0.879419	4	8.2943	0	42	0	1	4	1	0	3	4	10.5967	4	10.5967	1	5	2016
520317103	1	8.34308	1	7	4	5	0.786983	0.985467	0.0957692	0.837327	1	0	0	0	6	6	0	0.0713099	5	6.90875	1	28	1	0	2	0	0	3	4	10.4043	1	9.90354	1	5	2016
520468103	1	10.5024	4	10	4	5	0.932192	0.992033	0.784172	0.837327	1	1	6	6	6	6	1	0.86686	5	6.21661	1	25	1	1	3	0	0	3	3	11.0822	1	10.5967	1	5	2016
520565102	0	10.2256	3	7	5	5	0.230242	0.0150653	0.527338	1	1	0	0	0	5	5	0	0.0595283	5	0	1	29	1	1	1	0	0	4	4	10.1267	1	8.51739	1	5	2016
360103105	1	9.39275	3	8	4	3	0.860592	0.988659	0.541007	0.662673	1	1	4	6	4	6	3	0.832556	5	6.90875	0	20	1	1	1	0	1	3	4	9.74103	1	9.21044	0	26	2016
360208104	1	10.309	2	8	4	5	0.837964	0.991445	0.325179	0.837327	1	0	3	3	4	4	2	0.339243	4	11.1563	0	25	1	1	2	0	0	3	4	12.4324	10	11.879	0	26	2016
360208532	1	8.21636	3	7	4	5	0.87494	0.985082	0.527338	0.837327	1	0	4	5	5	5	2	0.470861	4	11.1563	1	33	1	1	3	0	0	5	4	12.4324	10	11.879	0	26	2016
530242103	0	11.2645	2	8	2	5	0.136346	0.0182243	0.325179	0.511982	1	1	0	0	6	5	2	0.409893	5	0	1	30	1	0	2	0	0	3	4	11.2898	3	9.21044	1	25	2016
530375104	0	11.1563	3	7	3	4	0.185895	0.0178953	0.527338	0.587327	1	0	0	0	6	6	0	0.0713099	4	8.51739	1	36	1	1	1	0	1	3	4	11.6953	3	11.6953	1	2	2016
175691553	0	9.61587	3	8	3	4	0.185488	0.0132113	0.541007	0.587327	1	0	0	0	6	4	2	0.110481	3	0	1	24	1	0	1	0	0	3	4	10.1267	3	8.2943	0	1	2016
610244102	0	10.4913	3	8	4	4	0.205551	0.0158733	0.541007	0.75	1	0	2	2	4	5	3	0.293471	3	8.2943	1	32	1	1	4	1	0	3	4	10.5967	3	10.309	0	21	2016
620441104	0	10.309	3	7	4	4	0.202378	0.0153189	0.527338	0.75	1	1	1	0	6	6	4	0.509194	4	8.2943	0	31	1	1	4	1	0	4	4	10.5967	3	10.309	0	21	2016
620473105	0	11.5129	3	2	3	4	0.172666	0.0189798	0.458993	0.587327	1	0	6	5	6	6	2	0.560709	5	8.69968	1	37	0	1	1	0	0	2	3	11.5129	3	11.1563	1	3	2016
176948431	0	9.39275	3	5	3	5	0.186436	0.0125328	0.5	0.674655	1	0	0	0	0	3	2	0.0749673	5	0	0	25	1	0	2	0	0	3	3	11.6082	2	11.2898	1	20	2016
620909103	0	11.1563	3	5	3	4	0.180307	0.0178953	0.5	0.587327	1	1	4	4	6	6	4	0.787875	4	6.90875	1	27	1	1	3	0	0	5	4	11.4076	3	10.5967	0	19	2016
411031103	1	11.0021	1	3	5	5	0.799575	0.993553	0.0410933	1	1	1	6	6	6	4	2	0.879419	5	8.0067	1	27	1	1	4	1	0	4	4	11.2898	2	10.5967	0	19	2016
411031102	0	9.90354	1	5	1	5	0.062797	0.014086	0.0684312	0.349375	1	1	0	6	6	5	3	0.678905	2	8.0067	0	25	1	0	1	0	0	3	4	11.2898	2	10.5967	0	19	2016
621077104	0	10.5024	1	6	5	3	0.120215	0.0159069	0.0821002	0.825345	1	0	4	0	3	5	0	0.206145	1	6.39859	1	20	1	0	1	0	0	1	4	8.51739	2	7.6014	0	4	2016
177493552	1	9.10509	1	5	3	4	0.754941	0.987784	0.0684312	0.587327	1	1	4	6	6	6	4	0.868677	5	7.4961	1	25	1	0	3	0	0	5	3	10.669	1	9.90354	0	4	2016
420265103	1	10.5967	1	8	4	5	0.79446	0.99232	0.109438	0.837327	1	0	3	0	3	4	1	0.186689	2	8.0067	1	25	1	1	1	0	0	3	2	10.309	6	9.90354	0	4	2016
210414104	0	8.88198	1	5	3	5	0.0971534	0.0109796	0.0684312	0.674655	1	0	4	4	0	0	0	0.318319	5	8.0067	0	27	1	1	3	0	0	4	3	10.4688	3	10.4631	0	9	2016
210414105	0	10.309	4	7	3	4	0.228254	0.0153189	0.743165	0.587327	1	0	0	0	6	6	3	0.151178	4	6.39859	1	35	1	1	2	0	1	3	4	10.8198	4	9.21044	0	4	2016
440621103	0	10.5024	5	7	5	5	0.319055	0.0159069	0.958993	1	1	1	0	0	0	6	5	0.468333	3	0	0	22	1	1	1	0	1	4	4	8.2943	1	9.90354	0	9	2016
179444503	1	10.8278	2	8	2	2	0.773175	0.993023	0.325179	0.25	1	0	6	6	6	5	0	0.540835	4	8.2943	1	30	1	1	3	0	0	3	3	11.3621	3	11.0236	1	17	2016
130482103	0	10.5713	2	6	3	3	0.127973	0.0161166	0.297841	0.5	1	1	4	6	6	6	3	0.842049	5	8.2943	0	28	1	1	2	0	0	3	4	11.3621	3	11.0236	1	17	2016
441564106	1	10.9331	3	5	4	4	0.865204	0.993343	0.5	0.75	1	1	6	6	6	3	1	0.845756	4	7.31389	0	31	1	1	4	1	0	3	3	11.7753	4	11.0021	1	5	2016
441564104	1	10.5024	3	5	2	5	0.837616	0.992033	0.5	0.511982	1	1	6	6	4	4	0	0.816685	3	7.31389	1	34	1	1	3	0	0	1	4	11.7753	4	11.0021	1	5	2016
130906101	1	9.90354	1	8	5	5	0.811263	0.990212	0.109438	1	1	0	0	0	5	0	0	0.0243594	5	7.6014	0	25	1	1	2	0	0	4	4	10.8198	3	9.90354	1	12	2016
181366501	1	10.8198	3	6	5	5	0.8958	0.992998	0.513669	1	1	1	1	5	6	6	4	0.711176	5	6.68586	1	28	1	1	2	0	0	4	4	11.4076	5	8.69968	0	18	2016
211430103	0	9.14857	2	6	5	5	0.18109	0.0117903	0.297841	1	1	1	1	1	6	6	1	0.469687	4	6.68586	0	27	1	1	1	0	0	3	4	11.4076	5	8.69968	0	18	2016
211430104	1	9.90354	3	9	4	5	0.884035	0.990212	0.554676	0.837327	1	1	4	0	6	6	3	0.599666	3	8.51739	1	33	1	1	2	0	0	5	4	9.90354	3	9.90354	0	18	2016
610223103	0	9.99884	1	8	5	5	0.144344	0.0143758	0.109438	1	1	0	6	6	6	6	3	0.627738	5	7.6014	0	23	1	1	2	0	0	5	4	9.90354	1	9.21044	0	18	2016
211810104	0	10.5024	4	4	4	4	0.238516	0.0159069	0.702159	0.75	1	1	4	6	6	4	3	0.82798	5	8.51739	0	26	1	1	3	0	0	5	4	11.2898	6	11.0021	0	9	2016
211819102	0	9.90354	2	4	3	5	0.140584	0.014086	0.270504	0.674655	1	1	2	0	6	6	3	0.521599	3	8.51739	1	30	1	1	3	0	0	3	4	11.2898	6	11.0021	0	9	2016
620340102	1	10.4223	3	3	4	3	0.848761	0.99179	0.472662	0.662673	1	1	0	0	6	6	1	0.3903	5	8.38959	1	31	1	1	2	0	0	5	4	10.9151	3	10.9151	0	16	2016
230004102	0	8.0067	4	5	4	4	0.236124	0.0083181	0.715827	0.75	1	1	4	3	5	3	0	0.615127	5	6.68586	0	22	1	0	2	0	0	3	3	11.2898	3	10.1267	0	21	2016
230004103	1	10.309	2	9	4	5	0.840758	0.991445	0.338848	0.837327	1	1	6	6	6	6	3	0.920116	4	0	1	23	1	0	2	0	0	3	3	10.309	1	9.21044	0	24	2016
230004104	0	9.83097	3	6	4	5	0.208384	0.0138653	0.513669	0.837327	1	1	2	0	6	4	3	0.50753	3	8.0067	0	28	1	1	3	0	0	3	4	10.7144	2	10.7144	0	19	2016
230092102	1	10.8198	1	4	1	3	0.709437	0.992998	0.0547622	0.17472	1	1	6	1	6	6	3	0.71811	5	8.0067	1	29	1	1	4	1	0	3	1	10.5187	6	11.6953	0	19	2016
621567103	0	10.5024	1	5	2	5	0.0822775	0.0159069	0.0684312	0.511982	1	0	3	4	6	6	5	0.483091	5	6.90875	0	26	1	1	3	0	0	4	4	11.0021	5	9.90354	0	19	2016
621801104	1	10.9151	2	8	3	4	0.811187	0.993288	0.325179	0.587327	1	1	1	6	6	6	0	0.645081	5	7.6014	1	30	1	1	1	0	0	3	4	11.4076	2	10.5967	0	4	2016
621872103	1	9.21044	3	5	3	5	0.853174	0.988105	0.5	0.674655	1	0	3	6	6	5	0	0.423735	3	6.90875	1	34	1	1	2	0	0	4	2	11.0021	1	9.90354	1	5	2016
130875103	1	11.0021	3	10	3	3	0.851281	0.993553	0.568345	0.5	1	1	4	6	6	6	4	0.868677	4	6.90875	0	24	1	0	3	0	0	4	3	11.0021	1	10.309	1	20	2016
130681104	1	11.4131	3	8	3	4	0.856341	0.994803	0.541007	0.587327	1	0	6	6	6	5	3	0.620703	5	0	1	28	1	1	1	0	0	4	3	10.5967	2	10.309	0	1	2016
210149103	1	10.309	2	8	3	5	0.81972	0.991445	0.325179	0.674655	1	1	6	6	6	6	6	1	5	10.309	0	17	1	1	1	1	0	4	4	11.5129	1	10.8198	1	3	2016
186509553	1	10.1267	4	5	4	4	0.907647	0.990891	0.715827	0.75	1	1	2	6	6	6	6	0.843867	5	8.0067	0	26	1	1	4	1	0	3	3	10.8198	3	10.8198	1	17	2016
210753104	0	9.72919	3	8	4	4	0.203967	0.0135558	0.541007	0.75	1	1	6	6	6	6	3	0.920116	5	8.0067	0	28	1	1	1	0	0	4	4	11.0021	2	8.98732	1	8	2016
370017104	0	8.88198	3	7	2	4	0.162926	0.0109796	0.527338	0.424655	1	0	5	5	6	4	5	0.58749	5	7.6014	0	26	1	0	3	0	0	3	2	11.1844	4	10.309	0	9	2016
370017103	1	8.57565	1	8	1	3	0.71595	0.986174	0.109438	0.17472	1	1	0	6	6	3	4	0.691464	3	6.90875	1	33	1	0	2	0	0	3	4	10.8781	1	10.692	0	9	2016
370212105	1	10.5024	3	5	3	5	0.855859	0.992033	0.5	0.674655	1	1	6	6	5	4	6	0.981184	5	8.51739	1	26	1	1	3	1	0	5	4	9.21044	3	10.309	0	9	2016
370247103	1	10.8198	3	10	5	5	0.906976	0.992998	0.568345	1	1	1	4	6	6	6	4	0.868677	5	8.0067	1	29	1	0	3	0	0	5	4	11.6953	2	11.6953	1	2	2016
370317103	1	9.40927	3	4	3	5	0.850793	0.988709	0.486331	0.674655	1	1	0	6	6	6	4	0.712567	5	8.0067	0	28	1	1	1	0	0	4	4	11.6953	2	11.6953	1	2	2016
187517551	0	10.5024	2	5	3	4	0.134829	0.0159069	0.284172	0.587327	1	1	6	0	2	3	3	0.637641	5	0	1	22	1	0	1	0	0	4	1	10.5967	1	9.90354	0	9	2016
370770103	1	9.90354	3	10	4	4	0.877035	0.990212	0.568345	0.75	1	1	4	6	6	6	4	0.868677	5	6.90875	0	28	1	0	4	1	0	3	4	9.90354	1	9.61587	0	18	2016
189893501	0	10.4913	1	10	1	5	0.0779895	0.0158733	0.136776	0.349375	1	1	6	6	6	6	0	0.840248	1	0	1	26	1	0	2	0	0	1	2	10.309	1	9.90354	1	5	2016
312125103	1	10.309	1	10	3	5	0.781207	0.991445	0.136776	0.674655	1	0	1	0	6	4	0	0.0962505	5	6.90875	1	38	0	1	3	0	0	5	4	10.9151	3	10.5967	0	16	2016
430495103	0	10.5967	5	3	2	5	0.253344	0.0161936	0.904317	0.511982	1	1	4	6	6	4	4	0.854608	5	9.90354	1	36	1	1	3	0	0	3	2	11.5129	2	10.5967	0	16	2016
430590101	0	10.1346	3	5	3	4	0.178184	0.0147887	0.5	0.587327	1	1	4	3	5	6	1	0.662843	5	9.90354	0	33	1	1	1	0	0	3	4	11.5129	5	10.5967	0	16	2016
190791601	1	10.7255	3	6	5	5	0.895604	0.992712	0.513669	1	1	1	6	6	6	0	3	0.877912	5	6.21661	0	31	1	1	2	0	0	5	4	11.4076	2	10.7579	1	5	2016
320211103	1	11.0021	1	8	4	2	0.765922	0.993553	0.109438	0.575345	1	1	6	3	6	5	3	0.791878	5	8.51739	1	28	1	1	2	0	0	3	3	11.7753	3	10.8198	1	20	2016
340382104	0	10.669	2	8	3	4	0.143558	0.0164135	0.325179	0.587327	1	0	0	0	4	0	0	0.0196124	3	9.61587	1	39	0	1	2	0	0	4	4	11.0822	2	10.5967	1	8	2016
370115103	0	10.5024	1	8	3	5	0.108904	0.0159069	0.109438	0.674655	1	1	0	0	6	6	0	0.363688	5	7.6014	1	16	1	1	1	0	0	3	4	10.309	3	10.309	0	21	2016
441714102	1	10.5967	3	7	4	4	0.870093	0.99232	0.527338	0.75	1	1	6	6	6	6	5	0.973372	5	7.6014	0	23	1	1	2	1	0	4	4	10.5967	1	10.5967	0	7	2016
192771552	0	10.309	2	10	3	4	0.148398	0.0153189	0.352517	0.587327	1	1	4	0	6	4	2	0.558969	4	8.0067	1	27	1	1	1	0	0	4	3	9.90354	1	9.90354	0	19	2016
410192103	1	10.4913	1	7	5	5	0.80969	0.991999	0.0957692	1	1	0	4	0	6	0	0	0.185216	2	7.6014	0	28	1	1	2	0	0	5	4	10.9151	3	8.51739	1	20	2016
500165101	0	10.3735	1	7	1	3	0.049775	0.0155151	0.0957692	0.17472	1	1	3	6	3	2	3	0.760637	2	9.21044	0	28	1	1	4	1	0	4	4	10.8198	3	9.90354	1	14	2016
410742103	0	10.309	1	10	1	5	0.0776106	0.0153189	0.136776	0.349375	1	0	3	0	3	4	1	0.186689	5	6.90875	0	24	1	0	1	0	0	4	3	10.309	3	7.6014	0	19	2016
510363102	0	9.68041	2	10	3	3	0.137298	0.0134075	0.352517	0.5	1	0	0	0	6	4	0	0.0572406	3	7.6014	1	36	1	1	1	0	0	3	2	10.3735	1	9.68041	0	4	2016
430498102	0	9.68041	1	5	3	3	0.0792256	0.0134075	0.0684312	0.5	1	0	0	6	5	4	0	0.294877	2	7.82445	0	29	1	1	1	0	0	4	4	9.68041	5	8.69968	0	4	2016
430529103	1	10.6454	3	7	3	4	0.851951	0.992468	0.527338	0.587327	1	1	6	6	6	4	3	0.906047	5	7.6014	1	28	1	1	3	0	0	4	4	9.90354	3	9.90354	0	4	2016
194998553	0	9.90354	4	8	5	5	0.276486	0.014086	0.756834	1	1	0	6	0	6	4	3	0.371285	5	8.0067	1	29	1	1	3	0	0	3	4	10.0433	1	8.98732	0	4	2016
273796431	0	10.6454	4	7	5	5	0.275233	0.016342	0.743165	1	1	0	0	0	6	6	0	0.0713099	2	7.6014	1	42	0	1	1	0	0	3	4	10.8198	6	11.0822	0	4	2016
440405105	1	8.0067	1	5	4	4	0.770902	0.984444	0.0684312	0.75	1	1	5	6	6	6	5	0.934339	5	9.21044	0	24	1	1	1	1	0	3	4	8.85381	2	10.5967	0	4	2016
620015103	1	11.1563	5	6	3	5	0.948251	0.994022	0.945324	0.674655	1	1	6	6	6	6	0	0.840248	2	9.21044	1	27	1	0	1	0	1	5	4	8.85381	2	10.5967	0	4	2016
440942104	1	10.6454	2	5	3	3	0.79245	0.992468	0.284172	0.5	1	1	4	6	5	5	0	0.7504	3	6.90875	1	25	1	1	2	0	0	3	4	10.8198	3	10.5967	1	8	2016
620430106	1	11.0021	3	6	5	2	0.866798	0.993553	0.513669	0.738018	1	1	6	0	4	6	0	0.588371	5	0	1	28	1	1	3	0	0	3	4	11.0021	3	10.0859	1	8	2016
441919104	0	10.8198	2	8	3	3	0.134078	0.0168721	0.325179	0.5	1	0	0	0	0	2	0	0.0146926	4	7.6014	1	35	1	1	2	0	0	3	4	10.8198	2	10.7144	1	2	2016
196283602	0	9.57505	1	7	2	5	0.0859388	0.0130871	0.0957692	0.511982	1	0	4	6	5	0	0	0.422853	5	6.21661	0	34	1	1	2	0	0	3	3	10.5636	3	9.90354	1	8	2016
620850104	0	10.7144	3	8	3	4	0.187772	0.0165518	0.541007	0.587327	1	1	3	5	6	6	1	0.709359	5	8.0067	1	23	1	1	1	0	0	5	4	10.5967	3	9.90354	0	9	2016
196295551	0	11.0021	4	5	4	4	0.242349	0.0174265	0.715827	0.75	1	0	4	0	4	5	0	0.210891	4	8.2943	1	38	0	1	3	0	0	3	4	10.8198	4	10.8198	0	18	2016
450206104	1	11.0021	1	6	3	3	0.751884	0.993553	0.0821002	0.5	1	1	6	0	3	6	5	0.716748	5	7.6014	1	37	0	1	2	0	0	3	4	10.345	4	9.21044	0	9	2016
621620104	0	11.0021	3	5	3	5	0.18978	0.0174265	0.5	0.674655	1	0	0	0	6	6	3	0.151178	4	7.6014	0	24	1	1	3	0	0	1	4	11.0021	1	9.90354	0	16	2016
130017103	1	10.2036	3	7	4	5	0.87907	0.991125	0.527338	0.837327	1	1	6	6	6	6	4	0.946744	4	7.6014	0	21	1	0	3	1	0	5	4	9.90354	3	8.2943	0	16	2016
198969551	1	9.90354	3	7	4	4	0.868653	0.990212	0.527338	0.75	1	1	5	6	5	6	3	0.876336	4	8.51739	1	27	1	1	5	1	0	3	4	13.7102	2	13.9108	1	12	2016
130918101	0	10.8968	4	8	3	3	0.222476	0.0171062	0.756834	0.5	1	1	2	0	6	6	2	0.494971	1	7.37838	1	34	1	1	1	0	0	5	4	9.71118	5	10.7144	1	5	2016
130918102	1	10.5967	2	6	3	4	0.804936	0.99232	0.297841	0.587327	1	1	3	4	6	4	2	0.681516	4	8.0067	0	28	1	1	2	0	0	2	4	11.7118	3	10.309	0	10	2016
140209103	1	10.4631	1	8	3	5	0.775939	0.991914	0.109438	0.674655	1	0	0	0	6	3	3	0.130074	3	7.6014	1	28	1	1	3	0	0	3	4	11.0021	2	10.309	0	21	2016
200102601	0	10.5024	3	8	3	5	0.197124	0.0159069	0.541007	0.674655	1	0	1	6	5	6	0	0.347956	4	10.309	1	22	1	1	2	0	0	5	3	11.6082	6	11.2898	1	14	2016
621830103	1	11.5129	4	10	5	5	0.952536	0.995106	0.784172	1	1	0	0	6	6	6	6	0.473445	5	9.90354	1	28	1	1	4	1	0	4	4	11.9184	2	11.1844	1	25	2016
120094103	0	10.8198	1	9	3	4	0.102564	0.0168721	0.123107	0.587327	1	1	0	0	6	5	4	0.463149	4	7.6014	1	19	1	0	1	0	0	4	4	11.4076	4	10.7579	1	25	2016
130462103	1	10.859	2	8	3	3	0.801276	0.993118	0.325179	0.5	1	1	0	6	6	3	3	0.664836	2	8.0067	0	47	0	1	1	0	0	3	3	12.3014	3	11.9184	1	25	2016
201339601	1	12.0436	2	5	3	3	0.795355	0.996719	0.284172	0.5	1	1	0	6	6	6	3	0.685939	3	8.0067	1	48	0	1	2	0	0	3	1	12.3014	3	11.9184	1	25	2016
210829104	0	10.309	3	6	2	5	0.172891	0.0153189	0.513669	0.511982	1	0	0	0	6	5	0	0.0642752	2	8.38959	1	19	1	0	2	0	0	3	4	8.51739	4	10.7579	0	24	2016
211536103	0	10.8037	3	5	5	5	0.225855	0.0168231	0.5	1	1	0	3	0	6	0	3	0.226051	5	6.90875	1	26	1	1	2	0	0	5	4	10.8198	3	11.4076	1	17	2016
450051102	1	10.3482	3	8	3	5	0.863921	0.991564	0.541007	0.674655	1	1	5	0	6	5	3	0.631665	5	8.98732	0	26	1	0	3	0	0	3	3	11.6953	3	11.0021	1	17	2016
320054103	1	8.55661	1	2	5	5	0.791699	0.986116	0.0274243	1	1	1	6	4	6	5	1	0.779023	3	7.6014	1	28	1	1	2	0	1	3	4	9.79818	2	11.0572	1	17	2016
330174104	0	11.3621	3	5	4	3	0.189185	0.0185212	0.5	0.662673	1	1	6	5	6	4	3	0.865645	4	8.0067	0	29	1	1	3	0	1	5	3	11.3621	1	9.68041	1	22	2016
330174103	1	10.7144	3	7	4	5	0.880131	0.992678	0.527338	0.837327	1	0	5	5	5	5	4	0.56315	4	7.6014	1	25	1	0	4	1	0	3	4	10.5967	1	9.21044	0	23	2016
360331105	0	8.2943	3	6	3	5	0.186947	0.0091926	0.513669	0.674655	1	0	0	6	6	6	3	0.393561	5	8.2943	0	28	1	1	2	0	0	5	4	11.0021	5	9.61587	0	4	2016
320137101	1	11.0021	3	5	3	4	0.847104	0.993553	0.5	0.587327	1	1	6	6	6	1	3	0.884943	5	0	1	25	1	0	3	0	0	3	2	11.0021	1	9.39275	1	2	2016
320137102	1	10.8198	1	5	2	2	0.720674	0.992998	0.0684312	0.25	1	0	2	3	6	3	4	0.355925	2	8.0067	1	43	0	0	1	0	0	3	3	10.5967	3	10.309	1	12	2016
410486103	0	10.8198	3	3	4	5	0.202056	0.0168721	0.472662	0.837327	1	0	3	0	5	5	4	0.283101	5	7.6014	1	44	0	1	2	0	1	3	4	10.8198	1	9.90354	1	5	2016
410982105	0	8.0067	1	5	2	3	0.057504	0.0083181	0.0684312	0.337327	1	1	1	0	6	6	3	0.482566	2	6.90875	0	27	1	0	1	0	0	3	4	10.8198	3	10.5967	0	16	2016
410982104	0	10.0859	4	5	5	5	0.268482	0.0146404	0.715827	1	1	1	0	0	6	6	0	0.363688	2	6.90875	1	31	1	1	1	0	0	4	4	10.8198	3	10.5967	0	16	2016
360137104	1	10.309	3	6	3	3	0.838664	0.991445	0.513669	0.5	1	1	1	6	6	6	0	0.645081	4	6.21661	1	21	1	0	2	0	0	3	3	10.309	1	9.90354	1	5	2016
411440107	0	10.5024	3	8	3	3	0.177537	0.0159069	0.541007	0.5	1	0	0	0	6	2	0	0.0431713	4	6.90875	0	28	1	1	4	0	0	4	4	10.8198	4	9.90354	1	8	2016
208624601	0	11.0021	3	10	3	3	0.184164	0.0174265	0.568345	0.5	1	1	5	6	6	5	3	0.874048	5	7.31389	1	32	1	1	2	0	0	5	3	11.0021	2	11.5129	1	5	2016
411528103	0	9.90354	3	6	3	3	0.170704	0.014086	0.513669	0.5	1	1	3	0	6	6	3	0.560633	3	8.0067	0	25	1	1	3	0	0	2	3	11.1563	6	9.90354	1	8	2016
370282105	0	10.4631	3	8	5	5	0.23353	0.0157876	0.541007	1	1	1	4	6	6	6	3	0.842049	5	8.0067	1	26	1	1	1	0	0	5	4	11.1563	6	9.90354	1	8	2016
410404103	1	11.4076	3	5	4	5	0.875984	0.994786	0.5	0.837327	1	1	6	6	6	3	0	0.819144	5	8.69968	1	29	1	1	4	1	0	3	4	13.1224	5	14.221	1	5	2016
410456101	1	11.0021	2	8	3	3	0.801574	0.993553	0.325179	0.5	1	1	0	0	0	6	0	0.335209	3	7.6014	1	42	0	1	2	0	0	1	4	12.2061	2	11.5129	1	5	2016
430306103	1	9.86272	3	3	5	4	0.875634	0.990088	0.472662	0.912673	1	1	6	6	6	6	4	0.946744	3	9.21044	0	22	1	0	3	1	0	2	4	11.4721	2	11.5129	0	26	2016
430459103	0	10.4631	3	7	4	5	0.212492	0.0157876	0.527338	0.837327	1	1	5	5	3	3	1	0.752081	3	6.39859	1	32	1	1	1	0	0	4	4	10.4631	4	10.1659	1	8	2016
210069101	0	10.0859	3	3	3	5	0.182288	0.0146404	0.472662	0.674655	1	1	6	6	5	6	6	0.995253	5	9.21044	0	27	1	1	3	1	0	3	2	10.9682	3	10.309	0	18	2016
210074103	1	10.9508	3	8	4	4	0.873623	0.993397	0.541007	0.75	1	1	4	6	6	6	4	0.868677	5	9.21044	1	29	1	1	1	0	0	3	4	12.0101	4	10.8198	0	16	2016
210082102	1	10.309	2	8	5	5	0.856207	0.991445	0.325179	1	1	1	6	6	6	4	4	0.932675	5	6.90875	0	25	1	0	4	1	0	5	3	10.309	1	9.90354	0	4	2016
210089105	0	10.1267	2	8	3	4	0.142431	0.0147645	0.325179	0.587327	1	1	0	0	6	6	0	0.363688	4	0	1	18	1	1	1	0	0	4	4	10.0433	1	8.85381	1	14	2016
210092103	0	9.68041	2	7	3	5	0.148503	0.0134075	0.31151	0.674655	0	0	4	0	6	6	1	0.253504	3	6.90875	1	21	1	1	3	0	0	5	2	8.98732	5	8.51739	0	4	2016
210097581	1	9.90354	4	6	3	4	0.891734	0.990212	0.729496	0.587327	1	1	5	6	6	5	3	0.874048	5	6.90875	1	25	1	0	4	1	0	3	3	10.1267	1	9.79818	0	23	2016
210098102	1	10.7144	3	5	3	5	0.8563	0.992678	0.5	0.674655	1	1	0	6	6	6	3	0.685939	5	7.6014	1	29	1	1	2	0	0	5	4	10.7144	1	9.61587	1	22	2016
210098103	0	8.85381	3	7	4	4	0.199354	0.010894	0.527338	0.75	1	0	0	0	6	6	0	0.0713099	5	5.99396	1	24	1	1	2	0	0	3	4	10.309	1	9.21044	1	8	2016
210103101	0	10.4341	1	8	1	5	0.0722823	0.0156995	0.109438	0.349375	1	0	0	0	0	1	0	0.007658	1	7.4961	1	29	1	0	1	0	0	4	2	10.0433	3	9.90354	1	8	2016
210104102	1	11.0021	3	6	5	5	0.896178	0.993553	0.513669	1	1	1	6	6	6	0	6	0.957797	5	0	1	37	0	1	2	1	0	5	2	11.2898	4	10.5967	1	2	2016
210105102	1	7.93773	1	8	5	5	0.807178	0.984235	0.109438	1	1	0	0	0	6	6	4	0.177806	5	6.21661	0	28	1	1	3	0	0	3	3	11.0021	3	9.21044	0	18	2016
210112102	1	10.4913	3	8	3	5	0.864219	0.991999	0.541007	0.674655	1	0	4	4	6	6	0	0.389001	4	7.6014	1	40	0	1	2	0	0	4	4	10.5967	4	9.90354	0	16	2016
210114102	1	10.8198	3	9	4	5	0.885939	0.992998	0.554676	0.837327	1	1	0	0	6	6	0	0.363688	3	8.51739	1	29	1	1	2	0	0	4	4	10.8198	1	10.1267	0	16	2016
210114101	0	10.8198	1	3	2	5	0.0773488	0.0168721	0.0410933	0.511982	1	0	0	6	6	5	3	0.386527	5	6.90875	0	35	1	0	1	0	0	3	3	10.309	1	9.90354	0	16	2016
210119101	0	10.4913	3	6	3	4	0.181719	0.0158733	0.513669	0.587327	1	1	6	6	6	6	6	1	5	8.0067	1	24	1	1	2	1	0	4	3	10.8198	3	10.309	1	17	2016
210120101	0	10.0859	3	6	3	5	0.19067	0.0146404	0.513669	0.674655	1	0	5	0	5	6	6	0.421458	4	8.0067	0	25	1	1	2	0	0	5	4	10.8198	3	10.309	1	17	2016
210122103	0	7.43897	1	4	3	3	0.0717733	0.0065917	0.0547622	0.5	1	1	2	6	6	6	4	0.790611	5	8.0067	0	21	1	0	2	0	0	3	4	9.90354	1	10.4631	0	16	2016
210122104	0	10.5967	4	5	3	5	0.233057	0.0161936	0.715827	0.674655	1	0	4	0	6	4	0	0.213351	5	9.61587	1	27	1	0	4	1	1	3	3	10.8198	1	10.8198	0	16	2016
210123101	1	9.21044	3	9	4	3	0.863007	0.988105	0.554676	0.662673	1	1	0	0	6	5	0	0.356653	3	8.51739	1	28	1	0	2	0	0	2	4	10.8198	2	9.90354	0	16	2016
210123102	0	10.5024	3	9	4	5	0.218162	0.0159069	0.554676	0.837327	1	0	4	4	6	3	0	0.367897	5	7.6014	0	35	1	1	4	1	0	4	2	10.8198	4	10.4913	1	17	2016
210128102	1	10.4913	3	9	3	4	0.857219	0.991999	0.554676	0.587327	1	1	5	0	6	5	3	0.631665	4	8.0067	0	30	1	1	1	0	0	3	4	11.1563	2	10.8198	1	2	2016
210130101	0	10.4913	3	8	4	4	0.205551	0.0158733	0.541007	0.75	1	1	6	6	6	4	0	0.826179	5	6.90875	1	20	1	0	1	0	0	5	4	10.6407	8	9.39275	1	20	2016
210134102	1	11.0974	3	6	3	5	0.85989	0.993842	0.513669	0.674655	1	1	4	6	6	6	5	0.895305	5	0	0	25	1	0	3	0	0	3	3	11.2898	1	10.6454	1	2	2016
210134101	1	10.9187	2	5	4	5	0.830848	0.993299	0.284172	0.837327	1	0	0	0	6	0	0	0.0291063	2	7.31389	0	33	1	1	1	0	0	3	4	9.97585	1	9.21044	0	9	2016
210135102	0	10.6454	4	5	3	3	0.213571	0.016342	0.715827	0.5	1	0	0	0	0	0	0	0.0006276	1	6.90875	1	42	0	1	2	0	0	5	4	10.309	5	10.7579	0	9	2016
210138101	0	10.779	3	8	3	3	0.178112	0.016748	0.541007	0.5	1	1	6	6	6	6	4	0.946744	4	0	0	27	1	1	2	1	0	2	3	11.5129	1	10.309	1	5	2016
210141102	1	11.4076	2	8	2	4	0.793967	0.994786	0.325179	0.424655	1	1	4	0	6	6	0	0.519798	4	0	1	25	1	1	2	0	0	3	3	11.5129	5	10.309	1	5	2016
210144102	0	10.0859	3	5	4	5	0.20612	0.0146404	0.5	0.837327	1	0	0	0	3	0	0	0.0148655	1	8.51739	0	56	0	1	3	0	0	2	4	11.249	3	10.309	1	20	2016
210144101	0	10.4631	3	9	5	5	0.236324	0.0157876	0.554676	1	1	1	4	5	2	2	0	0.674654	1	8.51739	1	58	0	1	2	0	0	3	4	11.249	3	10.309	1	20	2016
210148104	1	10.5024	1	10	2	4	0.753572	0.992033	0.136776	0.424655	1	0	1	0	6	5	3	0.183153	4	6.90875	0	29	1	1	1	0	0	3	3	9.90354	2	10.309	1	5	2016
210152103	1	10.5024	3	7	4	5	0.879691	0.992033	0.527338	0.837327	1	1	4	0	5	6	2	0.568291	5	7.78364	1	25	1	0	4	1	0	5	3	10.5967	1	9.90354	1	3	2016
210152101	1	10.309	3	5	3	3	0.83587	0.991445	0.5	0.5	1	0	0	0	5	1	2	0.0846298	3	7.86365	0	28	1	1	2	0	0	1	3	11.744	5	10.5967	0	15	2016
210153102	1	9.79818	4	8	5	4	0.93359	0.989892	0.756834	0.912673	1	0	0	0	6	4	0	0.0572406	4	8.0067	0	41	0	1	2	0	0	2	4	10.8198	4	10.309	0	15	2016
210154101	0	10.309	2	5	3	5	0.144221	0.0153189	0.284172	0.674655	1	0	0	0	6	1	0	0.0361367	4	7.31389	1	41	0	1	5	0	0	1	4	10.4631	3	10.7144	0	15	2016
210157102	1	9.39275	1	5	3	4	0.755539	0.988659	0.0684312	0.587327	1	0	3	0	5	6	0	0.18364	5	7.6014	0	39	0	1	1	0	0	3	4	11.5129	4	9.61587	0	15	2016
210159102	0	10.5024	3	7	4	3	0.192986	0.0159069	0.527338	0.662673	1	0	1	0	6	4	5	0.229375	4	8.0067	0	22	1	0	1	0	0	5	4	10.4913	2	9.90354	1	5	2016
210162104	0	10.5967	3	8	5	5	0.233807	0.0161936	0.541007	1	1	0	6	0	4	0	0	0.253789	4	8.0067	1	34	1	1	2	0	0	4	4	10.8198	1	7.6014	1	5	2016
210163101	0	8.51739	5	8	2	5	0.262994	0.009871	0.972662	0.511982	1	0	0	0	5	4	0	0.0524937	3	6.21661	0	32	1	1	1	0	0	2	4	7.6014	1	10.8198	0	6	2016
210164101	1	10.8198	2	5	3	4	0.802606	0.992998	0.284172	0.587327	1	1	1	0	6	3	1	0.408206	5	6.90875	1	28	1	1	4	1	0	3	3	11.1563	3	10.8198	1	17	2016
210166101	0	8.41205	2	6	4	5	0.161316	0.0095507	0.297841	0.837327	1	1	4	0	6	3	3	0.578562	5	8.0067	0	26	1	1	3	0	0	5	4	11.0484	4	10.4631	1	8	2016
210168101	0	10.8198	1	5	1	5	0.0647012	0.0168721	0.0684312	0.349375	1	1	6	6	6	4	4	0.932675	4	8.0067	1	26	1	0	1	1	0	4	4	11.0484	4	10.4631	1	8	2016
210169101	1	10.4631	3	10	4	5	0.887992	0.991914	0.568345	0.837327	1	0	6	6	6	6	5	0.680994	4	7.6014	1	25	1	0	5	1	0	4	3	10.8198	1	10.1267	0	9	2016
210171102	1	10.4913	3	8	4	4	0.872668	0.991999	0.541007	0.75	1	1	1	0	6	6	2	0.455938	4	8.2943	1	29	1	1	3	0	1	5	4	10.731	3	10.0476	0	9	2016
210173101	1	11.6953	3	9	3	4	0.859721	0.99566	0.554676	0.587327	1	1	2	6	6	6	6	0.843867	5	0	1	26	1	0	4	1	0	3	3	11.9184	1	11.3541	1	17	2016
210182102	1	11.0021	3	9	4	5	0.886318	0.993553	0.554676	0.837327	1	1	0	1	6	6	0	0.404065	5	7.6014	1	21	1	1	2	0	0	5	4	11.2898	2	10.309	0	9	2016
210187102	0	11.1563	3	7	3	5	0.195689	0.0178953	0.527338	0.674655	1	1	3	4	6	6	1	0.668957	4	7.6014	1	21	1	1	2	0	0	5	4	10.8198	2	10.5967	0	9	2016
210193431	0	10.779	1	4	2	3	0.0604711	0.016748	0.0547622	0.337327	1	0	0	0	5	3	0	0.045459	3	7.6014	0	24	1	1	1	0	0	3	3	11.5129	3	10.309	0	24	2016
210193101	0	10.8198	3	10	3	5	0.203372	0.0168721	0.568345	0.674655	1	0	0	0	6	6	3	0.151178	5	9.21044	1	39	0	1	2	0	0	3	3	11.1563	3	10.5967	1	12	2016
210194101	0	9.10509	3	6	2	3	0.150802	0.0116581	0.513669	0.337327	1	0	4	0	6	6	2	0.28066	3	7.6014	0	31	1	1	2	0	0	4	4	10.5327	4	10.2292	0	24	2016
210194102	1	10.5967	1	8	3	4	0.766423	0.99232	0.109438	0.587327	1	1	5	6	6	3	4	0.886607	3	6.39859	0	24	1	0	3	0	0	3	3	10.5967	1	8.51739	1	5	2016
210196103	0	10.0859	2	7	2	5	0.131102	0.0146404	0.31151	0.511982	1	0	3	0	6	4	0	0.174317	4	6.21661	1	21	1	0	1	0	0	3	4	9.90354	1	9.61587	1	5	2016
210197101	0	10.5967	1	5	2	2	0.0530928	0.0161936	0.0684312	0.25	1	0	4	6	1	0	1	0.430477	1	7.37838	1	41	0	1	3	0	0	2	4	11.1563	4	11.1563	1	5	2016
210203431	1	9.21044	3	7	4	4	0.867212	0.988105	0.527338	0.75	1	1	3	6	6	6	4	0.829644	5	6.90875	0	23	1	1	4	1	0	3	3	10.5967	2	10.5967	1	5	2016
210273102	1	11.2438	3	10	3	4	0.861577	0.994287	0.568345	0.587327	1	1	4	6	6	6	5	0.895305	5	6.90875	0	24	1	1	2	0	0	5	4	11.0021	2	10.5967	1	5	2016
210273101	0	10.309	2	7	3	5	0.149809	0.0153189	0.31151	0.674655	1	0	6	6	6	6	2	0.60111	4	8.0067	1	28	1	0	3	0	0	3	3	10.8198	1	10.309	1	5	2016
210386102	1	11.4721	2	8	3	4	0.812344	0.994982	0.325179	0.587327	1	1	2	6	4	0	2	0.685657	4	8.51739	0	33	1	1	5	1	0	5	4	12.2061	4	10.5967	1	2	2016
210393102	1	10.4913	2	8	3	3	0.800512	0.991999	0.325179	0.5	1	1	6	6	6	3	3	0.899012	5	0	1	28	1	0	4	1	0	5	4	11.1803	1	7.6014	0	29	2016
210420102	0	10.5024	3	8	5	5	0.233611	0.0159069	0.541007	1	1	0	0	0	0	6	0	0.0428312	5	0	1	23	1	0	1	0	0	4	4	9.90354	1	10.309	0	6	2016
210421103	0	10.5024	2	10	2	2	0.110969	0.0159069	0.352517	0.25	1	0	1	0	0	0	0	0.0396375	1	0	0	30	1	0	2	0	0	3	4	10.309	6	10.309	1	5	2016
210422102	0	10.5024	2	8	3	5	0.153005	0.0159069	0.325179	0.674655	1	1	4	6	6	5	3	0.835015	4	7.6014	1	23	1	0	2	0	0	3	4	10.8198	1	10.8198	0	4	2016
210425102	0	10.8198	3	8	3	4	0.18799	0.0168721	0.541007	0.587327	1	1	5	5	6	5	3	0.833647	4	6.39859	1	22	1	0	3	0	0	5	4	10.8198	1	9.61587	0	4	2016
210426101	1	10.6454	2	7	3	3	0.798038	0.992468	0.31151	0.5	1	0	1	0	6	4	1	0.122862	3	6.90875	0	31	1	1	3	0	0	4	3	11.2645	2	10.4631	0	6	2016
210427103	1	11.1844	1	10	1	1	0.707377	0.994107	0.136776	0.0001	1	1	2	6	6	6	4	0.790611	5	0	1	26	1	0	1	0	1	3	1	10.8198	1	10.8198	1	5	2016
210427104	0	10.1267	3	6	4	3	0.189411	0.0147645	0.513669	0.662673	1	0	0	0	6	0	0	0.0291063	2	10.1267	1	46	0	1	1	0	0	5	4	10.5454	4	10.4631	0	26	2016
210430102	0	7.6014	3	5	4	4	0.191163	0.0070857	0.5	0.75	1	0	0	0	6	6	0	0.0713099	3	0	1	21	1	0	2	0	0	3	4	9.90354	1	8.0067	0	21	2016
210431102	1	10.8198	2	6	3	3	0.795606	0.992998	0.297841	0.5	1	0	6	0	6	6	4	0.411982	3	8.0067	1	30	1	1	2	0	0	3	2	11.2898	4	11.5129	0	4	2016
210432101	0	10.779	4	8	4	4	0.250268	0.016748	0.756834	0.75	1	0	6	0	6	6	3	0.385355	3	7.6014	1	48	0	1	2	0	0	1	3	10.7364	3	10.4631	0	4	2016
210433102	1	10.309	2	7	2	5	0.798683	0.991445	0.31151	0.511982	1	1	0	6	6	6	2	0.659311	5	7.6014	1	24	1	0	2	0	0	3	4	10.7144	1	9.90354	1	14	2016
210435102	1	10.309	2	7	3	3	0.797339	0.991445	0.31151	0.5	1	1	4	0	6	6	2	0.573038	2	0	1	18	1	1	1	0	0	5	3	10.309	1	8.51739	1	5	2016
210440102	1	8.51739	1	5	3	3	0.743926	0.985997	0.0684312	0.5	1	0	2	0	6	4	0	0.135284	3	8.51739	1	32	1	1	2	0	0	3	2	9.90354	3	10.309	1	8	2016
210445102	0	9.79818	3	9	3	3	0.178868	0.0137656	0.554676	0.5	1	1	6	6	6	6	0	0.840248	5	6.90875	0	26	1	1	4	1	0	3	4	10.5967	3	9.21044	1	8	2016
210447102	0	10.4913	2	8	3	5	0.152982	0.0158733	0.325179	0.674655	1	1	4	6	5	5	0	0.7504	3	6.90875	1	27	1	1	2	0	0	2	4	10.5967	3	9.21044	1	8	2016
210452102	0	10.3288	2	7	2	4	0.121813	0.0153791	0.31151	0.424655	1	1	5	6	6	6	4	0.907711	5	7.31389	1	28	1	0	2	0	1	3	4	10.8198	3	10.8198	1	8	2016
210454101	0	10.8198	3	7	3	3	0.175403	0.0168721	0.527338	0.5	1	0	0	0	0	0	0	0.0006276	5	8.51739	1	30	1	1	2	0	0	3	3	11.7753	1	12.4684	0	4	2016
210459102	1	11.4076	3	5	5	5	0.894227	0.994786	0.5	1	1	1	6	6	6	6	4	0.946744	5	6.21661	1	32	1	1	3	1	0	5	4	11.4076	1	11.1563	0	31	2016
210460102	0	11.0021	1	8	2	4	0.0819051	0.0174265	0.109438	0.424655	1	1	4	0	6	4	2	0.558969	5	5.70711	1	29	1	0	3	0	0	3	4	10.8198	1	10.7579	0	19	2016
210462102	0	10.8198	2	6	4	5	0.16632	0.0168721	0.297841	0.837327	1	1	3	4	5	3	6	0.776246	3	8.51739	1	30	1	1	2	0	0	3	4	10.8198	3	10.7144	0	4	2016
210464101	0	10.5024	1	5	2	4	0.072484	0.0159069	0.0684312	0.424655	1	0	1	1	5	0	3	0.183614	2	6.68586	0	23	1	0	1	0	0	3	4	9.61587	2	8.98732	1	2	2016
210467102	0	10.3735	4	6	3	3	0.2158	0.0155151	0.729496	0.5	1	0	0	0	4	4	0	0.0477468	1	8.51739	1	31	1	1	2	0	0	4	4	10.8198	10	10.8198	0	4	2016
210597101	0	10.309	3	6	3	5	0.191134	0.0153189	0.513669	0.674655	1	0	5	6	6	4	2	0.548007	4	7.6014	0	25	1	1	4	1	0	5	3	11.1563	3	10.309	0	16	2016
210599101	1	9.51643	3	8	4	5	0.880436	0.989035	0.541007	0.837327	1	1	6	6	6	5	4	0.939709	4	5.3033	0	24	1	0	4	1	0	3	4	9.90354	2	9.21044	0	19	2016
210600102	1	9.65509	1	3	1	1	0.684639	0.989457	0.0410933	0.0001	1	1	0	6	6	6	4	0.712567	5	7.82445	0	27	1	0	4	1	1	4	4	9.21044	1	10.309	0	16	2016
210602102	0	9.90354	1	7	5	5	0.141351	0.014086	0.0957692	1	1	0	0	0	6	0	0	0.0291063	3	8.2943	0	32	1	1	3	0	0	5	4	11.5347	2	10.309	1	22	2016
210603101	1	11.4616	3	5	5	5	0.894339	0.99495	0.5	1	1	1	6	6	6	6	3	0.920116	5	8.2943	1	31	1	1	2	0	0	5	4	11.5347	2	10.309	1	22	2016
210609102	0	10.309	3	10	4	4	0.210761	0.0153189	0.568345	0.75	1	1	4	6	6	6	4	0.868677	5	7.6014	0	25	1	1	2	0	0	3	4	11.1563	3	10.309	1	8	2016
210609101	1	10.7144	3	9	3	4	0.857683	0.992678	0.554676	0.587327	1	0	0	0	6	5	3	0.144143	5	7.6014	0	31	1	1	2	0	0	2	3	11.1563	2	9.90354	0	18	2016
210611103	0	10.0859	2	10	2	4	0.129691	0.0146404	0.352517	0.424655	1	1	4	6	6	4	3	0.82798	3	8.98732	0	27	1	1	4	1	0	3	3	10.24	2	10.5967	0	18	2016
210611101	1	10.8037	3	8	3	4	0.855074	0.992949	0.541007	0.587327	1	0	0	0	6	5	0	0.0642752	4	7.6014	1	40	0	1	2	0	0	3	4	11.2645	3	9.21044	0	16	2016
210613103	1	9.65509	1	6	5	5	0.805158	0.989457	0.0821002	1	1	1	4	0	6	6	0	0.519798	5	7.6014	1	45	0	1	2	0	0	3	4	10.309	3	9.90354	0	16	2016
210618601	0	11.0021	1	7	5	5	0.143635	0.0174265	0.0957692	1	1	0	0	0	6	5	0	0.0642752	4	7.6014	1	31	1	1	2	0	0	2	3	10.309	3	9.61587	1	20	2016
210618102	1	10.4631	2	7	3	5	0.817247	0.991914	0.31151	0.674655	1	1	2	6	6	6	4	0.790611	5	6.90875	0	22	1	0	4	1	0	4	3	10.4913	1	10.309	0	16	2016
210619102	0	10.24	1	5	2	2	0.0523516	0.0151091	0.0684312	0.25	1	0	6	0	6	6	3	0.385355	2	8.0067	1	39	0	1	2	0	0	4	3	10.7144	4	9.21044	0	6	2016
210619101	0	10.0859	1	8	3	3	0.0884508	0.0146404	0.109438	0.5	1	1	0	0	6	5	3	0.436521	4	8.0067	0	37	0	1	3	0	0	3	3	10.7144	4	9.21044	0	6	2016
210624101	0	9.95233	2	7	3	5	0.149068	0.0142343	0.31151	0.674655	1	1	2	6	6	6	5	0.817239	5	0	0	21	1	0	2	0	0	3	4	10.669	1	10.4043	1	17	2016
210625103	1	11.1605	3	10	4	4	0.879648	0.994035	0.568345	0.75	1	1	4	6	6	3	4	0.847573	5	6.90875	0	28	1	1	2	0	0	3	4	12.2061	5	12.3884	1	25	2016
210629104	0	7.6014	3	8	4	5	0.209339	0.0070857	0.541007	0.837327	1	1	6	4	6	6	3	0.839314	5	8.51739	0	31	1	1	2	0	0	3	4	11.5129	2	10.4631	1	5	2016
210630104	0	10.309	2	8	4	5	0.170847	0.0153189	0.325179	0.837327	1	0	1	6	6	1	4	0.424026	3	8.2943	1	37	0	1	1	0	0	5	4	11.0021	2	10.309	1	5	2016
210630101	1	11.2253	4	5	2	4	0.873444	0.994231	0.715827	0.424655	1	1	0	6	6	6	4	0.712567	5	8.51739	1	28	1	0	2	0	0	3	4	11.1563	1	10.4631	1	14	2016
210633101	1	9.21044	4	9	4	5	0.926714	0.988105	0.770503	0.837327	1	1	0	0	6	6	2	0.416928	5	7.24494	1	26	1	0	2	0	1	4	4	9.90354	1	10.7579	1	17	2016
210633103	0	11.6953	2	8	4	5	0.173728	0.0195342	0.325179	0.837327	1	1	0	0	5	6	4	0.465437	5	8.98732	1	29	1	1	3	0	0	3	4	12.4529	6	10.8198	1	20	2016
210633102	1	10.5024	2	7	4	3	0.815984	0.992033	0.31151	0.662673	1	1	0	0	6	4	4	0.456115	4	8.98732	0	27	1	1	2	0	0	4	4	12.4529	6	10.8198	1	20	2016
210637102	1	8.69968	3	5	4	5	0.870356	0.986552	0.5	0.837327	1	1	3	6	6	6	6	0.8829	5	8.0067	0	28	1	1	4	1	0	3	4	11.1563	4	10.309	0	9	2016
210639102	0	10.8198	3	8	3	5	0.197784	0.0168721	0.541007	0.674655	1	1	0	0	4	4	0	0.340125	1	0	1	34	1	1	1	0	0	5	4	10.309	2	9.39275	1	25	2016
210642102	1	8.51739	1	8	3	5	0.771896	0.985997	0.109438	0.674655	1	1	2	6	6	6	2	0.737355	5	9.21044	0	26	1	1	2	0	0	4	4	11.8494	3	11.0021	0	15	2016
210644101	1	11.9184	2	7	3	3	0.800684	0.996339	0.31151	0.5	1	1	2	0	6	2	0	0.413593	3	9.90354	0	24	1	0	4	1	0	3	3	12.2061	1	9.90354	1	14	2016
210648102	1	10.9151	4	10	4	4	0.923257	0.993288	0.784172	0.75	1	1	2	6	6	6	5	0.817239	5	7.6014	0	30	1	0	4	1	0	4	4	11.0021	1	10.9151	1	14	2016
210661101	0	8.2943	4	7	5	5	0.270347	0.0091926	0.743165	1	1	0	1	0	6	6	4	0.216816	5	7.6014	0	19	1	1	1	0	0	3	4	9.90354	1	10.5967	0	16	2016
210768102	0	10.701	1	5	3	5	0.100934	0.016511	0.0684312	0.674655	1	1	0	0	6	6	6	0.52344	3	8.69968	0	25	1	1	2	0	0	3	4	8.51739	6	9.61587	0	16	2016
210775101	0	10.779	1	7	3	5	0.106684	0.016748	0.0957692	0.674655	1	0	0	0	6	6	1	0.0979219	3	8.0067	1	34	1	1	2	0	0	4	4	10.5967	5	10.4631	0	16	2016
210836102	0	8.62712	3	10	5	5	0.235302	0.0102047	0.568345	1	1	0	6	0	6	4	0	0.291417	5	0	1	19	1	1	1	0	0	5	4	9.90354	6	10.309	0	16	2016
210857101	1	10.309	3	8	5	5	0.900326	0.991445	0.541007	1	1	0	0	0	6	6	3	0.151178	3	9.61587	1	19	1	0	2	0	0	3	4	11.0021	4	10.5967	0	16	2016
210862101	1	8.85381	2	5	3	4	0.79852	0.98702	0.284172	0.587327	1	1	6	5	6	0	3	0.837511	5	7.6014	0	23	1	0	4	1	0	4	4	9.90354	5	10.309	0	16	2016
210863103	0	8.51739	3	8	3	5	0.192999	0.009871	0.541007	0.674655	1	0	0	0	6	4	0	0.0572406	3	8.51739	0	51	0	1	1	0	0	2	4	8.47658	4	11.0667	0	16	2016
210909102	0	10.0648	1	5	5	5	0.136098	0.0145763	0.0684312	1	1	0	0	0	5	4	0	0.0524937	3	7.7411	1	37	0	0	1	0	1	1	3	7.69667	2	8.2943	0	16	2016
210911104	0	9.90354	1	7	5	5	0.141351	0.014086	0.0957692	1	1	1	0	0	0	6	0	0.335209	5	8.0067	1	49	0	1	2	0	0	3	4	10.309	3	10.309	0	16	2016
210918104	0	10.24	3	9	2	5	0.18113	0.0151091	0.554676	0.511982	1	0	0	0	5	3	0	0.045459	3	7.6014	1	29	1	0	1	0	0	4	4	9.90354	6	10.309	0	16	2016
210923102	0	8.69968	5	5	4	4	0.281684	0.0104253	0.931655	0.75	1	1	4	3	4	4	4	0.72391	4	8.0067	0	24	1	0	3	0	0	4	4	10.8198	4	10.309	0	16	2016
210923105	0	9.79818	2	10	4	4	0.16558	0.0137656	0.352517	0.75	1	1	6	6	6	4	0	0.826179	4	8.0067	0	24	1	0	3	0	0	2	3	10.8198	4	10.309	0	16	2016
210927102	0	9.79818	5	6	5	5	0.314798	0.0137656	0.945324	1	1	0	0	3	6	6	0	0.192489	1	7.6014	1	26	1	0	1	0	0	5	1	10.8198	4	10.5967	0	16	2016
210951101	0	9.57505	2	10	5	4	0.18336	0.0130871	0.352517	0.912673	1	0	0	0	6	4	0	0.0572406	5	9.21044	0	43	0	1	1	0	0	1	2	10.8198	3	10.309	0	16	2016
210952103	0	10.1024	1	6	3	5	0.102484	0.0146906	0.0821002	0.674655	1	0	2	0	1	5	0	0.118584	5	9.21044	1	47	0	1	2	0	0	3	4	10.5967	3	9.90354	0	16	2016
210954102	0	9.90354	2	10	5	5	0.193836	0.014086	0.352517	1	1	0	0	0	0	6	0	0.0428312	3	9.21044	0	40	0	1	1	0	0	1	4	10.5967	3	9.90354	0	16	2016
210954101	0	8.45553	3	8	4	4	0.20132	0.0096829	0.541007	0.75	1	1	0	5	5	6	0	0.560923	4	9.21044	1	38	0	1	3	0	1	3	4	10.9151	4	10.7579	0	16	2016
211028101	1	11.1563	1	10	1	1	0.707318	0.994022	0.136776	0.0001	1	0	6	6	6	6	4	0.654366	3	0	0	29	1	0	5	1	0	3	4	11.1563	1	10.8198	0	16	2016
211029101	0	11.1844	3	10	5	3	0.22103	0.0179809	0.568345	0.825345	1	1	3	0	6	6	3	0.560633	3	8.0067	0	43	0	1	3	0	0	4	4	11.6082	3	10.8198	0	16	2016
211032104	0	9.74103	2	8	3	2	0.122042	0.0135918	0.325179	0.412673	1	0	0	0	6	5	5	0.197399	4	8.51739	0	32	1	0	2	0	0	1	3	11.1775	3	11.1563	0	16	2016
211060104	0	10.5024	5	10	5	5	0.327438	0.0159069	1	1	1	1	0	0	0	6	5	0.468333	5	8.0067	1	18	1	0	2	0	0	5	4	10.5967	5	10.1659	0	16	2016
211077101	1	9.39275	2	8	2	3	0.779986	0.988659	0.325179	0.337327	1	0	0	0	6	6	3	0.151178	2	8.51739	0	28	1	1	2	0	0	4	4	11.7199	5	11.1563	0	16	2016
211183103	0	9.79818	2	8	3	3	0.131955	0.0137656	0.325179	0.5	1	1	3	4	6	6	2	0.695585	4	9.21044	0	39	0	1	2	0	0	3	4	10.8198	3	10.309	0	16	2016
211189101	0	9.61587	3	5	3	3	0.167312	0.0132113	0.5	0.5	1	1	4	5	6	6	3	0.801648	2	8.51739	0	17	1	1	1	0	0	5	4	10.309	3	10.1267	0	16	2016
211206103	1	11.5129	2	9	3	4	0.815223	0.995106	0.338848	0.587327	1	1	6	6	6	6	1	0.86686	5	8.51739	1	24	1	0	3	0	0	3	4	10.309	1	9.90354	1	17	2016
211209101	0	10.4631	3	8	4	4	0.205493	0.0157876	0.541007	0.75	1	0	0	0	6	6	0	0.0713099	3	9.21044	1	55	0	1	1	0	0	4	4	10.4631	3	10.309	0	16	2016
211210101	1	11.2898	1	6	4	4	0.780519	0.994428	0.0821002	0.75	1	1	4	6	6	6	4	0.868677	4	6.90875	1	31	1	0	5	1	0	3	4	11.2898	1	10.5967	1	5	2016
211215103	0	7.6014	1	6	1	5	0.060807	0.0070857	0.0821002	0.349375	1	0	0	0	3	0	0	0.0148655	1	8.51739	1	27	1	0	1	0	0	5	4	10.309	1	8.51739	0	16	2016
211234101	0	10.3418	1	6	1	3	0.0469148	0.0154186	0.0821002	0.17472	1	0	0	0	6	0	0	0.0291063	2	8.0067	1	40	0	0	2	0	0	1	3	9.21044	2	8.2943	0	16	2016
211300102	1	9.90354	3	8	4	5	0.88124	0.990212	0.541007	0.837327	1	0	0	0	6	4	0	0.0572406	2	8.51739	1	40	0	1	1	0	0	3	4	10.8198	5	10.5967	0	16	2016
211353101	0	9.61587	3	5	4	4	0.195349	0.0132113	0.5	0.75	1	0	4	0	5	0	0	0.180469	5	8.0067	0	41	0	1	2	0	0	3	4	10.309	3	9.90354	0	16	2016
211362102	1	9.90354	5	9	3	3	0.934443	0.990212	0.986331	0.5	1	0	0	0	0	6	0	0.0428312	3	9.21044	1	52	0	1	1	0	1	2	3	10.309	2	9.21044	0	16	2016
211371103	0	9.90354	2	5	2	2	0.095754	0.014086	0.284172	0.25	1	1	2	0	5	5	3	0.509818	5	10.309	1	22	1	0	2	0	0	3	3	11.2898	3	10.8198	0	16	2016
211383531	1	10.0859	3	5	5	5	0.89148	0.990767	0.5	1	1	1	4	4	3	5	0	0.660103	5	9.39275	0	31	1	1	2	0	0	4	4	11.0021	5	10.8198	0	16	2016
211396102	0	8.41205	2	8	3	4	0.138868	0.0095507	0.325179	0.587327	1	0	0	0	0	0	0	0.0006276	5	9.90354	1	58	0	1	1	0	0	3	4	11.5129	5	10.5967	0	16	2016
787057431	0	9.21044	2	6	1	4	0.0984589	0.0119784	0.297841	0.262047	1	0	0	0	6	4	0	0.0572406	2	8.2943	0	27	1	1	1	0	0	3	3	10.5967	6	9.21044	0	16	2016
211419102	0	10.6596	1	8	5	3	0.12613	0.0163851	0.109438	0.825345	1	1	4	4	6	6	2	0.734619	3	8.85381	0	22	1	1	2	0	0	4	1	10.5967	4	9.90354	0	16	2016
211423102	1	10.8118	1	8	2	1	0.71925	0.992974	0.109438	0.162708	1	1	6	6	6	5	1	0.859826	5	5.70711	1	39	0	1	5	1	0	1	3	10.88	4	10.88	1	5	2016
211430102	1	10.309	3	8	4	5	0.882083	0.991445	0.541007	0.837327	1	1	4	4	6	6	4	0.787875	5	9.21044	0	21	1	0	3	0	0	4	1	10.8198	3	9.90354	0	16	2016
211430101	1	10.309	3	3	4	5	0.868112	0.991445	0.472662	0.837327	1	0	3	6	6	5	3	0.503603	5	8.0067	0	22	1	0	3	0	0	4	4	10.309	5	10.309	0	16	2016
211439102	0	9.74103	4	10	5	5	0.281736	0.0135918	0.784172	1	1	1	5	6	6	6	0	0.801215	5	8.0067	1	19	1	0	3	0	0	5	4	9.90354	3	9.21044	0	16	2016
211442101	0	10.5187	3	5	4	5	0.207019	0.0159566	0.5	0.837327	1	1	2	0	6	5	0	0.434697	5	7.6014	1	37	0	1	2	0	0	5	4	10.5967	2	10.3735	0	16	2016
211442102	0	10.3482	3	8	4	5	0.215047	0.0154381	0.541007	0.837327	1	1	3	6	6	6	4	0.829644	5	7.6014	0	28	1	1	3	0	0	4	4	10.5967	2	10.3735	0	16	2016
211456102	1	10.309	3	8	4	5	0.882083	0.991445	0.541007	0.837327	1	1	5	0	6	6	0	0.558831	4	9.21044	1	28	1	1	2	0	0	4	4	10.8198	5	10.8198	0	16	2016
211462103	0	6.90875	3	8	4	4	0.198106	0.0049795	0.541007	0.75	1	1	0	0	6	5	0	0.356653	3	9.21044	0	43	0	1	2	0	0	1	4	10.8198	5	10.9151	0	16	2016
211462102	0	10.5024	4	9	5	5	0.280524	0.0159069	0.770503	1	1	1	1	6	6	6	6	0.804833	5	9.21044	0	20	1	0	4	1	0	5	4	10.8198	5	10.9151	0	16	2016
211466101	0	10.0859	3	8	4	4	0.204708	0.0146404	0.541007	0.75	1	1	0	0	6	6	3	0.443556	5	7.6014	1	18	1	1	1	0	0	4	4	12.2308	4	8.0067	0	16	2016
211478101	1	9.57505	1	10	4	3	0.778338	0.989213	0.136776	0.662673	1	0	0	6	6	0	4	0.377986	4	9.21044	0	25	1	0	3	0	0	3	4	11.0021	4	10.5967	0	16	2016
211494103	0	9.10509	1	6	1	3	0.0443448	0.0116581	0.0821002	0.17472	1	0	0	0	6	0	0	0.0291063	2	8.51739	1	35	1	0	1	0	0	3	4	10.309	4	10.309	0	16	2016
211496104	1	11.0021	1	5	5	5	0.805163	0.993553	0.0684312	1	1	0	0	0	0	3	1	0.0483393	5	6.21661	1	37	0	1	2	0	0	5	4	11.0021	1	9.90354	0	16	2016
211499104	1	8.69968	3	6	3	5	0.854907	0.986552	0.513669	0.674655	1	1	3	6	6	6	6	0.8829	5	8.98732	0	22	1	0	3	0	0	3	3	10.5967	3	10.309	0	16	2016
211500102	0	10.1267	3	7	3	3	0.173962	0.0147645	0.527338	0.5	1	1	4	0	0	5	5	0.617409	2	9.90354	0	23	1	1	2	0	0	4	4	11.0021	6	11.0021	0	16	2016
211507102	0	9.27341	1	5	5	5	0.134454	0.0121699	0.0684312	1	1	0	0	0	6	6	0	0.0713099	3	8.0067	0	31	1	1	1	0	0	4	4	9.90354	7	9.54688	1	8	2016
211520102	0	9.8705	1	8	3	4	0.0977968	0.0139855	0.109438	0.587327	1	0	0	6	5	6	0	0.308946	4	7.6014	0	19	1	0	2	0	0	5	4	9.90354	4	9.79818	0	16	2016
211529103	0	10.309	3	6	3	4	0.18134	0.0153189	0.513669	0.587327	1	0	0	0	6	0	0	0.0291063	1	8.0067	1	24	1	0	1	0	0	5	4	10.309	3	9.21044	0	16	2016
211560101	0	9.10509	3	3	4	5	0.198493	0.0116581	0.472662	0.837327	1	0	0	0	5	6	0	0.0665629	4	7.6014	1	32	1	1	1	0	0	5	4	9.61587	5	9.21044	0	16	2016
211560102	0	9.77001	2	8	3	5	0.151483	0.01368	0.325179	0.674655	1	1	0	0	6	6	5	0.496812	3	8.85381	1	19	1	0	1	0	0	3	4	10.5967	3	10.5967	0	16	2016
211679101	1	10.5187	2	9	3	5	0.822951	0.992083	0.338848	0.674655	1	1	5	5	6	5	5	0.886903	4	8.0067	1	23	1	0	2	0	0	3	2	10.0433	3	9.39275	0	16	2016
211752102	0	9.95233	3	6	3	3	0.170806	0.0142343	0.513669	0.5	1	0	0	0	6	0	0	0.0291063	3	8.51739	1	44	0	1	1	0	0	3	4	11.4076	4	10.4631	0	16	2016
211763105	1	10.7144	2	6	4	4	0.823425	0.992678	0.297841	0.75	1	0	1	0	6	6	3	0.190188	4	0	0	18	1	1	1	0	0	3	4	10.7144	1	9.79818	1	25	2016
211789102	1	10.5967	3	6	5	5	0.895336	0.99232	0.513669	1	1	1	2	6	5	5	4	0.778829	5	8.98732	1	47	0	1	1	0	0	4	4	11.1803	4	10.8198	0	16	2016
211791102	1	10.309	3	8	5	5	0.900326	0.991445	0.541007	1	1	1	5	0	6	5	5	0.684921	4	7.6014	1	27	1	1	3	0	0	5	4	10.309	4	9.90354	0	9	2016
211890101	1	10.309	3	8	5	4	0.890533	0.991445	0.541007	0.912673	1	0	3	3	6	6	6	0.469318	4	8.98732	1	20	1	0	2	0	0	3	4	10.2436	1	10.1267	1	2	2016
211918101	0	8.51739	3	6	5	4	0.214104	0.009871	0.513669	0.912673	1	0	0	5	6	6	0	0.273292	4	9.90354	0	22	1	0	1	0	0	3	3	9.61587	3	10.309	0	16	2016
211932101	0	10.5187	2	10	2	4	0.13059	0.0159566	0.352517	0.424655	1	1	6	6	6	5	3	0.913081	5	5.99396	1	28	1	0	2	0	0	3	4	10.4913	1	10.0433	0	9	2016
211936101	0	10.0859	1	7	2	5	0.0870003	0.0146404	0.0957692	0.511982	1	0	0	0	6	6	1	0.0979219	5	6.90875	0	37	0	1	2	0	0	4	4	11.2898	4	11.1563	0	16	2016
211937101	1	10.309	3	10	3	3	0.849841	0.991445	0.568345	0.5	1	1	2	6	6	6	3	0.763983	4	7.6014	0	40	0	1	3	0	0	3	4	11.2898	3	10.5967	0	16	2016
211937102	0	10.24	2	10	3	5	0.158048	0.0151091	0.352517	0.674655	1	0	0	0	4	0	0	0.0196124	2	9.61587	0	30	1	1	2	0	0	3	4	11.2898	5	10.5967	1	5	2016
440309104	1	10.309	1	5	1	2	0.701376	0.991445	0.0684312	0.0873925	1	0	0	0	6	0	3	0.108974	3	6.68586	1	40	0	1	1	0	0	1	3	10.0648	1	9.30574	0	27	2016
440442105	0	10.309	5	7	5	5	0.318653	0.0153189	0.958993	1	1	1	0	0	5	4	0	0.344872	1	9.21044	1	33	1	0	2	0	0	3	4	10.5967	3	9.90354	0	16	2016
217370551	0	10.1659	2	8	5	4	0.178999	0.0148837	0.325179	0.912673	1	1	3	0	1	4	0	0.442961	5	8.1608	1	46	0	1	2	0	0	3	3	10.2036	3	8.69968	0	16	2016
220003501	1	9.21044	5	8	5	5	0.986282	0.988105	0.972662	1	1	1	5	6	6	6	6	0.960967	3	8.98732	0	24	1	1	2	1	0	3	3	10.309	4	10.0433	0	16	2016
220005102	0	10.5024	3	8	4	4	0.205574	0.0159069	0.541007	0.75	1	1	3	0	6	6	2	0.534005	4	8.51739	1	17	1	1	1	0	0	3	4	9.54688	5	9.39275	0	16	2016
171397551	1	10.8198	3	8	3	3	0.845314	0.992998	0.541007	0.5	1	1	2	6	6	5	3	0.756948	4	9.21044	0	22	1	0	4	1	0	4	4	10.8198	3	10.309	0	16	2016
220008103	0	11.1563	3	7	3	5	0.195689	0.0178953	0.527338	0.674655	1	0	0	0	6	6	4	0.177806	5	9.90354	1	23	1	1	1	0	0	5	4	11.5129	5	10.8198	0	16	2016
220017101	0	10.2682	3	5	5	5	0.224742	0.0151947	0.5	1	1	1	3	0	4	6	2	0.524511	3	10.309	1	19	1	0	1	0	0	4	3	10.8198	3	10.8198	0	16	2016
220050102	0	10.1267	3	7	3	5	0.193549	0.0147645	0.527338	0.674655	1	1	3	0	4	4	0	0.457201	5	9.61587	0	48	0	1	2	0	0	3	4	11.0021	4	10.309	0	16	2016
220052101	0	8.51739	4	8	4	5	0.255362	0.009871	0.756834	0.837327	1	1	3	6	6	6	4	0.829644	5	9.61587	0	23	1	0	4	1	1	5	4	11.0021	4	10.309	0	16	2016
220106102	1	10.4341	3	9	3	5	0.866894	0.991826	0.554676	0.674655	1	0	6	6	6	6	6	0.707622	5	8.51739	1	22	1	1	2	0	0	4	3	10.8198	3	8.98732	0	16	2016
220189101	0	9.39275	1	8	5	5	0.143084	0.0125328	0.109438	1	1	1	3	0	6	6	3	0.560633	5	8.0067	1	21	1	0	2	0	0	5	4	10.5967	3	10.5967	0	16	2016
220212102	0	11.1844	1	7	5	5	0.144013	0.0179809	0.0957692	1	1	1	2	6	6	6	5	0.817239	4	8.51739	0	24	1	0	2	0	0	3	4	10.309	5	9.90354	1	2	2016
220224101	0	9.21044	3	7	4	4	0.200095	0.0119784	0.527338	0.75	1	1	3	0	6	6	4	0.58726	5	8.38959	0	18	1	0	2	0	0	4	4	11.5129	3	11.2898	0	16	2016
220279101	0	8.0067	1	5	4	4	0.103784	0.0083181	0.0684312	0.75	1	1	0	0	0	4	0	0.32114	3	8.0067	1	45	0	1	1	0	0	5	4	10.5967	3	9.61587	0	16	2016
220283102	0	10.5967	2	10	5	5	0.195276	0.0161936	0.352517	1	1	1	5	6	6	6	0	0.801215	4	8.2943	1	32	1	1	2	0	0	4	4	9.90354	4	11.4927	0	16	2016
220288101	0	8.33831	2	10	3	4	0.144303	0.0093264	0.352517	0.587327	1	1	0	0	6	4	4	0.456115	4	8.2943	0	27	1	1	1	0	0	3	4	11.0021	5	10.5662	0	16	2016
220288551	0	8.6484	3	6	3	3	0.168096	0.0102694	0.513669	0.5	1	1	0	0	6	5	0	0.356653	3	8.2943	1	27	1	1	1	0	0	3	4	11.0021	5	10.5662	0	16	2016
220290101	0	9.51052	3	8	3	5	0.195063	0.0128909	0.541007	0.674655	1	1	6	6	6	6	1	0.86686	4	8.0067	1	21	1	0	2	0	0	5	4	10.906	3	10.4061	0	16	2016
140649102	1	10.0859	3	6	5	5	0.894274	0.990767	0.513669	1	1	1	5	6	6	5	5	0.927304	5	8.0067	0	23	1	0	4	1	0	5	4	10.8297	3	11.0565	0	16	2016
140739103	0	9.98049	1	5	3	3	0.0798492	0.01432	0.0684312	0.5	1	0	0	0	6	6	0	0.0713099	5	7.6014	1	38	0	0	1	0	0	1	3	10.7209	5	10.4499	0	16	2016
230560101	0	8.05864	1	8	3	3	0.0842379	0.008476	0.109438	0.5	1	1	0	0	0	1	0	0.300036	3	8.98732	1	27	1	1	1	0	0	4	4	9.90354	6	10.309	0	16	2016
350103103	1	10.2256	2	8	3	4	0.809754	0.991192	0.325179	0.587327	1	1	4	4	6	6	3	0.761247	5	8.0067	0	25	1	0	4	1	0	5	3	11.0021	3	10.8198	0	16	2016
226884551	1	8.0067	2	8	2	5	0.796693	0.984444	0.325179	0.511982	1	1	0	6	6	6	0	0.606071	5	9.90354	1	28	1	0	2	0	0	5	3	10.5967	3	10.1659	0	16	2016
350093106	1	11.4825	2	10	4	5	0.845991	0.995013	0.352517	0.837327	1	1	4	6	6	6	4	0.868677	3	9.21044	1	21	1	0	2	0	0	4	4	11.0021	2	10.5967	0	16	2016
410519103	1	9.61587	3	10	4	5	0.886231	0.989337	0.568345	0.837327	1	0	2	6	6	6	4	0.498233	5	0	1	23	1	0	1	0	0	3	4	10.5967	4	8.51739	0	16	2016
411057103	0	8.69968	3	8	4	4	0.201828	0.0104253	0.541007	0.75	1	0	5	0	6	6	4	0.372949	5	8.85381	0	17	1	1	1	0	0	5	2	10.8198	3	10.8198	0	16	2016
230001102	1	10.309	3	8	4	5	0.882083	0.991445	0.541007	0.837327	1	1	0	2	5	5	0	0.432685	4	8.69968	0	40	0	1	2	0	0	3	4	11.1563	4	11.0021	0	16	2016
230022101	0	9.21044	1	5	2	5	0.0795927	0.0119784	0.0684312	0.511982	1	0	6	0	4	2	0	0.267854	5	8.51739	0	35	1	1	2	0	0	5	4	10.5967	3	9.80923	0	16	2016
230064103	0	10.309	2	6	3	3	0.127428	0.0153189	0.297841	0.5	1	1	0	0	0	3	0	0.314105	2	8.85381	1	34	1	1	4	1	0	3	4	11.5129	5	10.8198	0	16	2016
230067101	0	10.1659	3	7	5	5	0.230118	0.0148837	0.527338	1	1	1	0	0	6	6	2	0.416928	5	10.309	0	29	1	1	2	0	0	5	4	11.2898	8	11.1563	0	16	2016
230069105	1	10.4341	3	10	4	5	0.887931	0.991826	0.568345	0.837327	1	1	3	6	6	6	6	0.8829	4	9.90354	0	27	1	1	4	1	0	3	4	10.5967	1	10.8198	0	16	2016
230092552	0	10.4913	3	8	3	5	0.197101	0.0158733	0.541007	0.674655	1	1	1	6	6	6	1	0.671693	4	9.21044	0	22	1	0	2	0	0	4	4	11.2516	4	11.51	0	16	2016
230174101	0	10.4913	1	10	3	3	0.0948818	0.0158733	0.136776	0.5	1	0	0	0	5	3	0	0.045459	3	0	0	35	1	1	1	0	0	3	4	11.1563	2	10.8198	0	16	2016
230185103	1	10.7144	2	8	4	4	0.829013	0.992678	0.325179	0.75	1	0	4	6	6	6	4	0.576299	3	0	1	29	1	1	3	0	0	3	3	10.5967	1	10.1267	1	5	2016
230192102	1	11.1563	2	7	2	4	0.79065	0.994022	0.31151	0.424655	1	1	4	6	6	6	4	0.868677	5	7.6014	1	28	1	0	1	0	0	5	4	11.1563	1	10.309	1	5	2016
230227102	0	9.83097	3	5	3	4	0.177553	0.0138653	0.5	0.587327	1	0	4	0	6	6	6	0.387172	5	6.90875	0	33	1	1	3	0	0	3	3	10.8198	4	10.309	1	5	2016
230277102	1	10.4631	2	5	1	5	0.775179	0.991914	0.284172	0.349375	1	1	3	0	6	6	4	0.58726	4	0	1	20	1	0	1	0	0	3	3	10.7144	1	9.90354	1	5	2016
230277101	1	10.8968	2	6	2	4	0.787317	0.993232	0.297841	0.424655	1	1	5	6	6	6	6	0.960967	5	9.21044	0	29	1	0	4	1	0	3	4	11.9184	4	11.4076	1	5	2016
230487101	1	11.2898	2	7	3	4	0.809171	0.994428	0.31151	0.587327	1	1	3	6	6	6	4	0.829644	5	0	1	25	1	1	1	0	0	3	3	11.5129	1	10.309	1	5	2016
230488581	0	8.0067	2	8	3	5	0.147819	0.0083181	0.325179	0.674655	1	1	6	4	6	5	0	0.752411	5	7.24494	1	28	1	1	4	1	0	5	3	11.0021	1	11.0021	1	5	2016
230489101	1	10.7364	4	7	5	5	0.94254	0.992745	0.743165	1	1	1	4	6	6	6	4	0.868677	4	6.90875	0	24	1	0	3	0	0	3	4	10.7364	1	8.0067	1	5	2016
230490103	1	10.8198	1	7	3	3	0.754299	0.992998	0.0957692	0.5	1	0	5	6	6	6	3	0.588705	3	7.6014	1	23	1	1	1	0	0	3	4	11.5129	1	8.51739	1	5	2016
230498105	0	10.0859	3	7	3	3	0.173877	0.0146404	0.527338	0.5	1	0	0	0	6	0	0	0.0291063	3	7.6014	0	37	0	1	3	0	0	5	4	10.5967	2	10.5967	1	5	2016
230505102	0	10.2256	3	5	4	5	0.20641	0.0150653	0.5	0.837327	1	0	0	0	6	6	0	0.0713099	5	7.31389	1	22	1	1	2	0	0	4	4	11.2253	8	10.9151	0	6	2016
230509101	0	8.69968	2	10	1	5	0.118368	0.0104253	0.352517	0.349375	1	0	0	0	6	0	0	0.0291063	5	6.21661	0	30	1	1	4	0	0	2	3	9.21044	2	8.51739	0	9	2016
230510102	1	10.5024	1	9	5	5	0.815302	0.992033	0.123107	1	1	0	2	0	6	5	5	0.275442	4	7.6014	0	22	1	1	1	0	0	5	4	10.4913	4	10.7144	1	25	2016
230511102	0	9.95233	3	8	3	5	0.195981	0.0142343	0.541007	0.674655	1	1	3	2	6	5	2	0.607748	3	7.6014	0	30	1	1	1	0	0	4	4	11.3504	2	11.1563	0	7	2016
440592104	1	8.41205	3	5	3	5	0.851515	0.985677	0.5	0.674655	1	1	5	0	6	6	2	0.612071	5	7.6014	1	28	1	1	3	0	0	4	3	11.2898	3	10.7579	0	19	2016
230545101	0	10.4913	1	7	3	2	0.0767056	0.0158733	0.0957692	0.412673	1	1	6	6	3	0	0	0.783804	5	10.309	0	34	1	1	2	0	0	3	2	10.4913	1	10.859	0	7	2016
230553101	0	10.4631	3	8	4	4	0.205493	0.0157876	0.541007	0.75	1	0	3	3	6	4	1	0.322109	2	7.82445	1	37	0	1	2	0	0	3	3	10.4631	5	10.309	0	4	2016
230554102	0	10.5967	1	7	1	3	0.0502387	0.0161936	0.0957692	0.17472	1	1	6	6	6	6	2	0.893488	2	7.6014	1	20	1	0	1	0	0	4	4	11.2898	1	11.2898	1	20	2016
230557101	1	11.6173	3	8	4	4	0.875008	0.995423	0.541007	0.75	1	1	6	6	6	6	4	0.946744	5	7.65017	1	24	1	0	4	1	0	3	4	11.6082	1	10.8198	1	2	2016
230558102	0	9.62912	1	8	2	4	0.0790518	0.0132515	0.109438	0.424655	1	0	2	0	6	6	3	0.229221	3	7.31389	1	26	1	0	3	0	1	5	4	10.5967	2	9.39275	0	4	2016
230560104	1	11.6953	3	8	4	5	0.884964	0.99566	0.541007	0.837327	1	1	0	0	6	6	0	0.363688	5	8.51739	1	41	0	1	1	0	0	4	2	12.0839	3	11.2898	1	3	2016
230560102	1	10.5967	2	8	3	4	0.810525	0.99232	0.325179	0.587327	1	1	6	6	6	6	4	0.946744	5	6.90875	1	25	1	0	4	1	1	5	3	10.5967	1	9.90354	1	3	2016
230566102	0	8.0067	3	8	1	5	0.155458	0.0083181	0.541007	0.349375	1	0	6	6	6	5	3	0.620703	5	7.31389	1	31	1	0	2	0	1	2	4	9.90354	2	9.61587	0	4	2016
230566101	0	9.61587	1	8	1	5	0.0705818	0.0132113	0.109438	0.349375	1	0	6	6	0	0	3	0.557056	5	9.61587	0	22	1	0	2	0	0	3	4	9.90354	2	10.8198	0	4	2016
230567102	0	9.61587	3	8	3	4	0.185488	0.0132113	0.541007	0.587327	1	1	0	1	6	4	2	0.443236	3	0	1	27	1	0	1	0	0	3	3	10.8198	1	10.1267	1	25	2016
230567101	1	10.5967	5	2	4	5	0.954154	0.99232	0.890648	0.837327	1	1	3	6	6	3	3	0.781912	5	10.0859	0	27	1	1	3	0	0	1	3	11.5617	3	10.7579	1	22	2016
230570102	0	11.1844	1	8	1	2	0.0444609	0.0179809	0.109438	0.0873925	1	1	0	3	6	6	1	0.51148	2	0	1	24	1	0	2	0	0	3	4	11.7753	2	11.2898	0	9	2016
230570101	1	9.72919	3	3	3	5	0.848664	0.989682	0.472662	0.674655	1	1	6	6	6	6	2	0.893488	5	0	0	24	1	0	3	0	0	5	4	11.7753	2	11.2898	0	9	2016
230571103	1	8.59434	3	8	4	4	0.868726	0.986231	0.541007	0.75	1	1	0	6	6	6	4	0.712567	5	7.6014	0	25	1	0	3	0	0	3	4	9.61587	1	9.39275	1	8	2016
230625102	1	9.21044	5	5	5	5	0.977899	0.988105	0.931655	1	1	0	2	3	3	3	3	0.315056	3	5.3033	1	24	1	1	1	0	1	4	4	9.61587	3	10.309	1	8	2016
441959431	1	8.73247	3	5	5	5	0.888668	0.986651	0.5	1	1	1	1	6	6	6	4	0.751577	4	8.51739	0	22	1	1	2	0	0	3	4	10.7144	5	9.90354	0	13	2016
620281105	1	10.1065	2	6	3	4	0.803918	0.990829	0.297841	0.587327	1	1	1	6	6	3	3	0.703845	5	7.6014	0	23	1	0	3	0	0	3	4	8.0067	1	10.8396	0	16	2016
620309105	0	8.1608	2	5	3	3	0.120169	0.0087867	0.284172	0.5	1	1	4	6	6	6	4	0.868677	4	8.77971	0	29	1	0	3	0	0	3	4	9.25923	4	9.47278	0	13	2016
620330104	1	10.1659	2	8	3	4	0.80963	0.99101	0.325179	0.587327	1	0	5	6	6	6	0	0.508837	4	9.21044	1	27	1	0	4	1	0	3	3	10.309	4	9.21044	0	13	2016
130012104	0	9.79818	1	5	1	1	0.0234077	0.0137656	0.0684312	0.0001	1	1	0	0	5	5	0	0.351906	2	8.0067	1	35	1	0	2	0	0	1	2	10.9151	5	11.5129	0	13	2016
220083103	0	7.69667	2	8	5	5	0.183661	0.0073753	0.325179	1	1	1	3	3	6	6	3	0.681812	1	8.0067	1	25	1	1	1	0	0	5	4	10.5967	5	12.0725	0	13	2016
211530101	1	10.309	3	8	5	5	0.900326	0.991445	0.541007	1	1	0	0	0	5	4	0	0.0524937	5	7.6014	1	35	1	1	1	0	0	5	4	10.8198	5	9.90354	0	13	2016
350011104	1	10.0213	3	5	3	5	0.854859	0.99057	0.5	0.674655	1	0	0	0	6	6	0	0.0713099	5	9.21044	1	33	1	1	2	0	0	2	4	11.1563	5	10.309	0	13	2016
210751103	0	10.4913	2	10	4	1	0.137644	0.0158733	0.352517	0.488053	1	1	0	0	6	6	3	0.443556	4	7.6014	0	19	1	1	1	0	0	5	4	10.5454	5	9.21044	0	13	2016
340309103	0	10.309	3	10	5	4	0.229004	0.0153189	0.568345	0.912673	1	0	0	0	6	5	0	0.0642752	4	7.6014	1	33	1	1	1	0	0	4	4	9.90354	3	9.79818	0	13	2016
420289104	0	8.0067	2	8	3	5	0.147819	0.0083181	0.325179	0.674655	1	1	6	0	4	4	4	0.680798	4	8.51739	1	40	0	1	4	1	0	3	4	10.8198	6	10.5967	0	13	2016
340176101	0	10.5967	3	9	4	5	0.218358	0.0161936	0.554676	0.837327	1	1	6	6	6	4	4	0.932675	4	7.6014	0	20	1	1	1	1	0	4	4	10.8198	4	10.7364	0	13	2016
441690106	0	9.39275	4	10	5	5	0.281013	0.0125328	0.784172	1	1	0	0	0	6	6	0	0.0713099	5	9.90354	1	27	1	0	2	0	0	5	4	9.79818	1	10.7144	0	13	2016
411130102	1	9.90354	3	9	5	3	0.882691	0.990212	0.554676	0.825345	1	0	2	5	5	4	2	0.385759	3	9.21044	1	21	1	1	1	0	0	5	4	11.4186	3	10.4631	0	13	2016
530127102	0	10.4913	2	5	2	3	0.106769	0.0158733	0.284172	0.337327	1	1	0	0	6	6	3	0.443556	4	8.85381	1	29	1	1	2	0	0	4	3	11.0021	5	10.9151	0	13	2016
440432103	1	10.069	3	5	4	5	0.873202	0.990715	0.5	0.837327	1	1	6	6	6	6	4	0.946744	4	8.0067	0	24	1	0	4	1	0	4	4	10.5967	4	10.309	0	13	2016
130466104	0	8.1608	3	8	3	4	0.182465	0.0087867	0.541007	0.587327	1	0	3	0	6	0	0	0.146183	4	0	0	26	1	0	5	1	1	4	1	8.69968	3	6.90875	0	13	2016
110075101	1	9.74103	3	8	3	5	0.862659	0.989718	0.541007	0.674655	1	1	2	4	5	4	0	0.584496	3	9.54688	0	29	1	1	2	0	1	4	4	10.309	5	10.309	0	13	2016
410248103	0	7.82445	3	5	3	4	0.173383	0.0077639	0.5	0.587327	1	0	0	6	6	6	2	0.366933	3	0	1	22	1	0	2	0	0	5	3	10.5967	1	9.90354	1	20	2016
410248105	0	8.98732	3	5	5	5	0.22208	0.0113	0.5	1	1	1	2	0	4	5	0	0.425203	3	6.21661	1	23	1	0	1	0	0	3	4	8.98732	1	8.0067	0	18	2016
211367103	1	10.24	2	8	3	4	0.809783	0.991235	0.325179	0.587327	1	1	4	6	6	4	4	0.854608	4	8.1608	0	32	1	1	2	0	0	3	4	11.0021	3	10.8198	0	16	2016
411354103	0	7.6014	3	7	4	5	0.206545	0.0070857	0.527338	0.837327	1	1	6	6	6	6	1	0.86686	5	10.309	0	29	1	1	2	0	0	5	4	11.5129	3	11.1563	0	16	2016
411461103	1	10.5967	2	7	4	4	0.825974	0.99232	0.31151	0.75	1	1	2	2	6	6	1	0.549122	4	7.6014	1	29	1	1	1	0	0	5	4	10.8198	3	10.309	0	16	2016
230072103	0	8.51739	2	8	4	5	0.167123	0.009871	0.325179	0.837327	1	0	1	0	6	6	2	0.16356	4	8.61269	1	29	1	0	1	0	0	5	4	11.0021	1	10.309	0	16	2016
430256103	0	9.04794	2	9	3	3	0.13319	0.0114843	0.338848	0.5	1	1	5	6	4	6	2	0.844961	4	10.1267	1	29	1	1	2	0	0	4	4	10.8198	1	11.0349	0	13	2016
430303103	0	10.9151	1	10	3	4	0.105556	0.017162	0.136776	0.587327	1	0	0	0	6	0	3	0.108974	3	9.47278	1	28	1	1	2	0	0	1	4	11.8706	3	11.0021	1	20	2016
610063109	0	11.2898	3	8	4	5	0.217004	0.0183013	0.541007	0.837327	1	1	0	6	6	0	0	0.563868	5	8.51739	1	39	0	1	1	0	0	3	4	11.2898	4	11.0021	1	14	2016
430463101	1	10.309	3	10	4	5	0.887671	0.991445	0.568345	0.837327	1	1	6	6	6	6	6	1	4	7.6014	1	23	1	1	2	1	0	5	4	9.90354	1	9.90354	0	1	2016
430545107	1	11.5129	4	7	5	5	0.944153	0.995106	0.743165	1	1	1	3	6	6	4	4	0.815575	4	9.21044	1	27	1	1	4	1	0	3	4	11.8508	3	11.2898	1	25	2016
430559105	0	10.1267	3	7	4	4	0.201999	0.0147645	0.527338	0.75	1	1	6	6	1	5	3	0.889347	5	10.309	0	27	1	1	3	0	0	2	3	11.1563	3	11.0021	0	1	2016
441919106	0	10.5454	2	10	3	5	0.158683	0.0160377	0.352517	0.674655	1	1	6	6	6	6	4	0.946744	5	9.21044	1	21	1	0	1	1	0	3	4	9.90354	3	10.309	1	3	2016
500150104	1	9.21044	3	7	3	4	0.848969	0.988105	0.527338	0.587327	1	0	0	0	4	4	3	0.127615	5	7.24494	0	28	1	1	2	0	0	2	4	11.6953	2	11.4076	1	5	2016
330072101	1	10.309	3	5	3	5	0.855457	0.991445	0.5	0.674655	1	1	3	6	6	6	3	0.803016	5	6.90875	0	26	1	1	2	0	0	2	4	11.0021	4	10.309	0	15	2016
330072102	0	9.21044	2	8	3	4	0.140527	0.0119784	0.325179	0.587327	1	1	4	6	6	4	3	0.82798	3	7.31389	1	19	1	0	2	0	0	3	4	11.1563	1	10.5967	1	5	2016
330248101	0	10.6454	2	8	3	3	0.133715	0.016342	0.325179	0.5	1	1	6	0	6	4	1	0.610407	3	7.31389	1	40	0	1	1	0	0	2	4	11.1563	4	10.5967	1	5	2016
510968103	0	8.69968	2	7	5	5	0.182951	0.0104253	0.31151	1	1	0	1	0	6	6	3	0.190188	5	0	1	20	1	0	1	0	0	3	4	9.68041	1	8.69968	1	2	2016
520047104	0	8.69968	3	7	3	5	0.190584	0.0104253	0.527338	0.674655	1	1	4	6	6	4	4	0.854608	5	7.6014	1	26	1	0	2	0	0	5	4	10.309	3	9.90354	1	22	2016
520422103	0	9.21044	3	5	3	5	0.186057	0.0119784	0.5	0.674655	1	0	0	0	6	4	3	0.137109	3	0	0	34	1	1	1	0	0	2	4	9.61587	2	9.21044	1	12	2016
410538101	1	11.0021	2	7	2	5	0.800123	0.993553	0.31151	0.511982	1	1	6	6	6	6	6	1	5	9.90354	0	30	1	0	1	1	0	2	4	11.9184	5	11.5129	1	5	2016
411437104	0	9.47278	3	7	4	4	0.20064	0.0127761	0.527338	0.75	1	1	4	5	4	5	4	0.811748	4	8.51739	0	26	1	1	1	0	0	4	3	11.5129	6	10.8198	0	9	2016
430310103	0	10.24	2	6	3	3	0.127284	0.0151091	0.297841	0.5	1	0	1	0	6	4	3	0.176119	4	0	0	18	1	1	1	0	0	3	3	10.309	1	9.61587	1	5	2016
430341103	0	7.65017	3	7	4	4	0.196853	0.007234	0.527338	0.75	1	1	0	6	6	5	4	0.705533	5	8.2943	0	27	1	1	3	0	0	3	4	11.3022	5	10.6214	0	9	2016
430341104	1	10.5024	3	8	4	5	0.882485	0.992033	0.541007	0.837327	1	1	6	4	6	6	3	0.839314	5	8.2943	1	27	1	1	3	0	0	3	4	11.3022	5	10.6214	0	9	2016
430534103	1	9.61587	2	8	5	5	0.854767	0.989337	0.325179	1	1	1	4	6	6	6	4	0.868677	5	6.21661	0	21	1	0	2	0	0	3	3	10.309	1	9.21044	0	9	2016
441519103	1	11.0021	3	6	4	4	0.868142	0.993553	0.513669	0.75	1	1	5	6	6	6	5	0.934339	5	7.31389	1	26	1	1	3	1	1	3	3	11.0822	1	9.90354	1	5	2016
510611103	0	10.4913	3	8	5	5	0.233588	0.0158733	0.541007	1	1	0	0	0	6	6	0	0.0713099	4	9.21044	0	26	1	1	2	0	0	2	4	10.8198	6	9.90354	0	10	2016
120097101	0	10.309	3	8	5	5	0.233209	0.0153189	0.541007	1	1	0	0	0	3	5	0	0.0500345	2	9.21044	1	35	1	1	1	0	0	5	4	10.309	4	10.1659	0	10	2016
320385104	0	10.5967	1	5	1	5	0.0642375	0.0161936	0.0684312	0.349375	1	0	6	6	5	5	3	0.615956	1	7.37838	1	36	1	0	2	0	0	5	3	9.61587	2	8.0067	0	10	2016
411386103	0	8.92279	3	6	5	5	0.22474	0.0111037	0.513669	1	1	0	2	0	4	4	0	0.12579	3	7.37838	1	27	1	0	1	0	0	3	3	9.72119	6	9.74689	0	10	2016
411391103	0	10.5024	3	7	4	4	0.20278	0.0159069	0.527338	0.75	1	0	1	6	5	5	1	0.367534	4	7.37838	1	18	1	0	2	0	0	3	4	9.72119	6	9.74689	0	10	2016
621859106	1	10.2147	3	5	4	5	0.873505	0.991158	0.5	0.837327	1	1	4	6	5	5	2	0.80364	4	8.98732	1	39	0	1	1	0	0	4	3	10.5967	5	10.309	0	10	2016
430328104	1	10.779	4	5	4	5	0.918796	0.992874	0.715827	0.837327	1	1	4	6	6	6	3	0.842049	5	6.90875	0	38	0	1	2	0	0	3	3	9.90354	1	9.21044	1	5	2016
293399501	1	10.5967	3	8	4	5	0.882681	0.99232	0.541007	0.837327	1	1	6	6	6	6	4	0.946744	5	8.2943	1	43	0	1	2	1	0	4	4	11.2898	3	10.8781	0	10	2016
620457104	0	10.0346	1	7	4	5	0.123381	0.0144844	0.0957692	0.837327	1	0	6	0	4	6	0	0.295993	2	7.6014	1	25	1	1	2	0	0	4	4	11.0667	4	8.18897	0	10	2016
230001103	1	10.3482	1	5	1	1	0.691668	0.991564	0.0684312	0.0001	1	0	0	0	6	0	0	0.0291063	5	6.90875	1	51	0	0	3	0	0	3	4	9.21044	3	8.98732	0	10	2016
621317103	1	10.2183	3	9	5	5	0.902932	0.99117	0.554676	1	1	1	4	6	6	5	5	0.888271	5	8.69968	0	30	1	1	2	0	0	5	4	11.9184	5	11.2898	0	10	2016
310841103	0	10.859	2	8	3	3	0.134159	0.0169914	0.325179	0.5	1	1	4	6	6	6	1	0.788793	5	7.6014	1	31	1	1	2	0	1	3	4	11.6953	5	11.2898	1	5	2016
310841102	1	11.0667	2	8	2	3	0.783465	0.993749	0.325179	0.337327	1	1	6	6	6	6	3	0.920116	5	7.6014	0	29	1	1	5	1	1	3	4	11.6953	5	11.2898	1	5	2016
311333106	1	10.8198	2	8	5	5	0.857269	0.992998	0.325179	1	1	1	0	6	6	6	0	0.606071	5	6.21661	1	32	1	0	2	0	0	3	3	6.86797	1	9.21044	1	2	2016
311587102	1	10.8198	3	5	4	4	0.864969	0.992998	0.5	0.75	1	1	6	6	6	6	4	0.946744	5	6.90875	0	27	1	1	4	1	0	3	3	9.21044	3	9.21044	0	10	2016
311693103	0	9.39275	5	7	5	5	0.316749	0.0125328	0.958993	1	1	0	3	3	5	4	3	0.370618	4	6.90875	0	25	1	0	4	1	0	3	3	10.309	1	10.8198	1	2	2016
311781102	1	9.90354	1	8	2	1	0.717363	0.990212	0.109438	0.162708	1	1	4	0	6	2	4	0.598155	5	0	0	30	1	0	2	0	0	2	3	10.309	5	9.61587	0	10	2016
311798101	1	11.1563	1	8	2	5	0.759136	0.994022	0.109438	0.511982	1	0	3	6	6	3	3	0.489534	5	9.90354	1	28	1	0	2	0	1	3	4	11.2898	2	11.0021	1	5	2016
311802101	1	11.4076	3	8	3	4	0.856329	0.994786	0.541007	0.587327	1	0	5	6	6	4	2	0.548007	4	7.6014	0	23	1	0	3	0	0	4	3	11.4076	1	11.0021	1	5	2016
311802103	0	10.5024	2	10	3	5	0.158593	0.0159069	0.352517	0.674655	1	0	5	0	0	0	0	0.195771	3	7.6014	1	23	1	0	1	0	0	4	2	10.309	1	10.5967	0	26	2016
311806101	0	10.8198	1	8	4	5	0.127806	0.0168721	0.109438	0.837327	1	0	5	0	6	6	0	0.266453	4	10.309	1	27	1	1	2	0	0	3	3	11.2898	2	11.0021	1	3	2016
311806102	1	11.0021	3	8	5	4	0.891973	0.993553	0.541007	0.912673	1	1	4	6	6	5	1	0.781759	4	7.31389	0	26	1	0	3	0	0	3	4	11.0021	1	10.309	1	5	2016
311817431	1	10.779	3	5	3	4	0.84664	0.992874	0.5	0.587327	1	1	6	6	6	4	3	0.906047	5	9.21044	1	25	1	0	2	0	0	5	3	11.0021	1	10.5967	0	7	2016
311887102	1	8.69968	3	8	2	4	0.832458	0.986552	0.541007	0.424655	1	0	3	0	6	4	2	0.227557	4	0	0	25	1	0	2	0	0	1	3	9.58197	1	9.47278	0	6	2016
311904102	1	10.5295	1	10	2	2	0.734042	0.992115	0.136776	0.25	1	1	3	0	6	6	0	0.480765	1	9.90354	0	23	1	0	3	0	0	2	2	11.3504	3	11.0021	1	3	2016
311911104	0	11.3386	3	6	4	4	0.201724	0.0184497	0.513669	0.75	1	0	0	5	6	0	3	0.310956	2	9.90354	1	29	1	1	2	0	0	5	3	11.3504	3	11.0021	1	3	2016
311917102	1	10.309	3	8	3	5	0.86384	0.991445	0.541007	0.674655	1	0	4	4	0	2	0	0.332383	3	7.6014	1	39	0	1	4	1	0	4	4	10.7144	2	8.98732	0	4	2016
311930105	0	10.8743	3	8	5	5	0.234384	0.0170378	0.541007	1	1	0	1	0	6	6	2	0.16356	3	7.6014	1	23	1	1	2	0	0	4	3	10.309	1	9.21044	1	14	2016
311930103	0	10.3735	4	8	3	5	0.240976	0.0155151	0.756834	0.674655	1	0	5	6	5	3	1	0.509598	4	7.6014	1	33	1	1	2	0	0	4	4	11.2898	5	10.9151	0	4	2016
311932101	1	10.5024	3	8	4	5	0.882485	0.992033	0.541007	0.837327	1	0	0	0	4	4	0	0.0477468	5	6.21661	1	23	1	0	2	0	0	4	3	10.5967	1	9.21044	0	19	2016
311946551	0	11.6953	3	5	3	4	0.181427	0.0195342	0.5	0.587327	1	0	6	0	6	3	4	0.390879	5	6.39859	1	27	1	1	1	0	0	4	3	9.90354	3	10.5967	0	21	2016
311965103	0	10.309	3	7	4	3	0.192584	0.0153189	0.527338	0.662673	1	0	3	6	5	4	3	0.491822	5	7.37838	1	45	0	1	3	0	0	3	1	11.0021	2	10.5967	0	4	2016
311980531	1	11.0021	3	8	2	4	0.837243	0.993553	0.541007	0.424655	1	0	2	0	1	2	6	0.257232	1	6.55251	1	25	1	0	1	0	0	3	4	10.4913	3	9.21044	0	4	2016
312020102	0	10.24	1	5	2	3	0.0621452	0.0151091	0.0684312	0.337327	1	0	5	1	6	6	3	0.386698	1	6.21661	1	31	1	1	2	0	0	4	3	10.309	1	9.61587	0	4	2016
312028101	1	10.8968	2	6	3	4	0.80556	0.993232	0.297841	0.587327	1	1	4	6	6	6	3	0.842049	5	8.69968	1	27	1	0	4	1	0	3	1	11.5129	4	10.7579	0	23	2016
312035101	1	10.4913	2	7	3	1	0.778135	0.991999	0.31151	0.32538	1	1	5	4	6	4	5	0.839467	5	8.69968	0	25	1	1	3	0	0	4	3	11.5129	4	10.7579	0	4	2016
312036102	0	11.5327	1	8	3	3	0.0914577	0.01904	0.109438	0.5	1	1	3	0	0	4	0	0.438217	4	7.82445	0	21	1	0	2	0	0	3	2	11.2898	1	11.2898	1	20	2016
312055102	0	8.0067	2	8	2	5	0.129575	0.0083181	0.325179	0.511982	1	0	4	0	6	0	0	0.185216	1	8.2943	1	37	0	1	1	0	0	4	3	10.4631	2	9.90354	0	4	2016
312056104	0	10.4913	4	10	2	4	0.218772	0.0158733	0.784172	0.424655	1	0	0	0	6	0	0	0.0291063	1	8.2943	0	34	1	0	1	0	0	5	3	10.4631	2	9.90354	1	22	2016
312063102	1	10.0859	1	6	1	5	0.733087	0.990767	0.0821002	0.349375	1	1	4	6	3	4	0	0.733871	5	6.90875	1	25	1	0	3	0	0	1	4	10.309	4	9.61587	1	8	2016
312069102	0	8.69968	1	8	2	5	0.0869138	0.0104253	0.109438	0.511982	1	1	1	0	6	6	1	0.42931	4	6.90875	0	21	1	0	1	0	0	3	4	10.309	4	9.61587	1	8	2016
312070101	0	8.98732	3	6	3	4	0.178594	0.0113	0.513669	0.587327	1	1	4	6	4	6	3	0.832556	5	0	1	27	1	1	2	0	0	3	1	10.8198	1	6.90875	1	8	2016
312071101	1	9.21044	3	8	3	5	0.861557	0.988105	0.541007	0.674655	1	0	2	2	6	6	4	0.336627	3	8.0067	0	24	1	1	1	0	0	4	4	11.1563	2	10.8198	1	8	2016
312076102	0	7.31389	3	5	3	4	0.172322	0.0062114	0.5	0.587327	1	0	0	0	6	0	0	0.0291063	2	8.0067	1	48	0	1	1	0	0	3	3	11.1563	2	10.8198	1	8	2016
312079101	1	10.669	3	5	3	3	0.836618	0.99254	0.5	0.5	1	0	4	5	3	6	3	0.495029	5	7.31389	1	25	1	1	2	0	0	3	3	10.5967	2	10.309	1	17	2016
312079102	1	8.90937	3	3	3	5	0.84696	0.987189	0.472662	0.674655	1	1	4	6	6	6	3	0.842049	5	7.6014	1	24	1	0	2	0	0	3	3	10.7769	1	9.79261	1	2	2016
312080101	0	11.2898	2	6	1	4	0.10278	0.0183013	0.297841	0.262047	1	1	0	6	6	6	0	0.606071	5	7.6014	1	30	1	1	1	0	0	5	2	11.0021	3	10.5967	1	14	2016
312082101	1	9.21044	5	9	5	5	0.989076	0.988105	0.986331	1	1	0	6	0	6	6	0	0.305487	5	6.21661	1	19	1	0	1	0	0	3	4	9.21044	1	8.0067	1	2	2016
312083102	0	9.10509	3	7	4	5	0.20967	0.0116581	0.527338	0.837327	1	0	0	6	6	6	0	0.313693	1	8.51739	0	30	1	1	2	0	0	3	4	10.8198	3	10.7144	0	16	2016
312083101	0	10.8198	3	1	4	4	0.186674	0.0168721	0.445324	0.75	1	1	2	0	6	4	0	0.427662	5	8.51739	1	30	1	1	1	0	0	4	4	10.8198	3	10.7144	0	16	2016
312095103	1	11.0021	1	6	2	3	0.73364	0.993553	0.0821002	0.337327	1	1	6	6	6	6	5	0.973372	3	9.61587	1	29	1	0	2	1	0	5	4	11.5129	2	10.8198	0	16	2016
312101501	1	10.309	3	7	4	4	0.869495	0.991445	0.527338	0.75	1	1	3	6	2	1	5	0.802111	4	9.61587	0	26	1	0	4	1	0	3	4	11.5129	2	10.8198	0	16	2016
312137104	1	8.43403	3	8	4	5	0.878187	0.985744	0.541007	0.837327	1	1	0	6	4	4	3	0.662376	5	9.61587	0	26	1	1	2	0	0	4	4	10.309	2	9.90354	0	13	2016
312156104	0	10.8198	2	10	2	3	0.121423	0.0168721	0.352517	0.337327	1	0	0	0	6	0	0	0.0291063	3	7.6014	0	29	1	0	1	0	0	3	4	11.0021	3	10.5967	0	13	2016
312165102	0	8.51739	1	8	2	5	0.086535	0.009871	0.109438	0.511982	1	0	0	4	0	0	0	0.162209	1	6.90875	0	32	1	1	1	0	0	2	4	9.21044	3	8.51739	0	16	2016
312220102	1	10.5024	3	8	4	5	0.882485	0.992033	0.541007	0.837327	1	1	5	6	4	5	4	0.891182	3	8.51739	1	21	1	0	2	0	1	4	2	10.8198	5	10.309	0	16	2016
312237101	0	8.2943	1	6	3	5	0.0987263	0.0091926	0.0821002	0.674655	1	1	0	6	6	4	4	0.698498	5	9.90354	0	26	1	1	2	0	0	1	4	11.5129	5	11.6953	0	16	2016
312292102	1	11.0021	5	8	3	4	0.943725	0.993553	0.972662	0.587327	1	1	6	6	6	6	4	0.946744	4	10.1267	1	26	1	1	2	1	0	3	3	11.0021	1	10.309	1	25	2016
312303102	0	10.5024	2	7	3	3	0.130624	0.0159069	0.31151	0.5	1	1	0	0	6	6	2	0.416928	1	0	1	28	1	1	1	0	0	5	3	10.8198	1	9.21044	1	25	2016
312307101	1	8.94911	3	9	4	4	0.872258	0.98731	0.554676	0.75	1	1	5	6	6	6	3	0.881083	5	6.21661	1	24	1	0	4	1	0	5	4	11.1273	1	10.5967	1	25	2016
312327102	1	8.98732	3	8	3	4	0.851299	0.987426	0.541007	0.587327	1	1	6	6	6	6	4	0.946744	5	0	1	24	1	1	2	1	0	5	3	9.61587	1	8.69968	0	1	2016
312395102	0	10.1267	2	8	4	4	0.160674	0.0147645	0.325179	0.75	1	0	0	0	5	5	0	0.0595283	3	7.6014	0	39	0	1	2	0	0	4	4	9.90354	3	10.309	0	15	2016
312405102	0	8.61269	3	7	3	5	0.190403	0.0101608	0.527338	0.674655	1	1	4	6	4	6	4	0.859183	5	7.6014	1	26	1	1	2	0	0	5	3	11.0021	1	9.21044	1	3	2016
312406101	1	10.2036	3	6	3	3	0.838445	0.991125	0.513669	0.5	1	1	5	6	6	6	4	0.907711	4	6.90875	0	23	1	0	2	0	0	3	3	10.309	1	9.21044	0	15	2016
312406102	1	10.7364	2	8	2	3	0.782778	0.992745	0.325179	0.337327	1	1	6	6	5	6	5	0.968625	5	7.6014	1	27	1	0	2	1	0	4	4	11.8494	3	10.5967	1	17	2016
312411581	0	10.5024	3	8	4	5	0.215368	0.0159069	0.541007	0.837327	1	1	2	6	6	5	4	0.783576	5	8.51739	1	26	1	1	4	1	0	4	4	11.4616	3	10.8396	1	17	2016
312418101	1	8.69968	2	9	2	5	0.800927	0.986552	0.338848	0.511982	1	1	2	6	6	6	6	0.843867	5	6.90875	1	28	1	1	4	1	0	5	4	11.0021	1	10.9151	1	2	2016
312422105	0	9.92334	3	10	3	5	0.201509	0.0141462	0.568345	0.674655	1	0	0	0	4	3	0	0.0407121	5	0	0	23	1	0	2	0	0	3	4	9.92334	1	9.92334	0	9	2016
312445101	1	10.4631	4	3	4	5	0.912552	0.991914	0.68849	0.837327	1	1	3	6	6	5	5	0.849237	5	6.90875	0	27	1	1	2	0	0	4	4	11.5129	3	11.1563	0	9	2016
312447101	1	9.21044	1	6	3	3	0.74816	0.988105	0.0821002	0.5	1	0	0	0	6	6	4	0.177806	3	0	1	30	1	0	2	0	0	4	1	10.0859	1	8.69968	1	5	2016
312448101	0	9.21044	1	7	2	3	0.065594	0.0119784	0.0957692	0.337327	1	0	0	0	6	1	0	0.0361367	4	7.6014	0	27	1	0	3	0	0	3	4	9.61587	1	9.39275	1	8	2016
312451552	0	9.79818	3	8	5	5	0.232148	0.0137656	0.541007	1	1	1	6	6	6	5	4	0.939709	5	9.85225	0	27	1	1	3	1	0	3	4	11.0021	5	10.5967	0	1	2016
312452101	1	10.3418	3	6	4	4	0.866769	0.991545	0.513669	0.75	1	1	6	6	6	6	3	0.920116	4	6.90875	0	25	1	0	2	0	0	3	4	10.4913	1	9.90354	1	12	2016
312454101	1	10.9402	1	10	2	5	0.764276	0.993365	0.136776	0.511982	1	0	1	4	6	5	2	0.318106	5	8.98732	1	32	1	1	1	0	0	3	3	11.2898	2	10.8198	0	11	2016
312455102	0	10.5024	2	6	3	4	0.137623	0.0159069	0.297841	0.587327	1	0	6	6	3	2	0	0.505491	3	0	0	23	1	0	2	0	0	4	2	10.309	1	9.21044	0	15	2016
312458102	1	11.1844	3	8	4	4	0.874109	0.994107	0.541007	0.75	1	1	4	4	6	4	3	0.747178	5	6.90875	1	35	1	1	2	0	0	4	4	11.6082	2	10.5967	1	5	2016
312465581	0	10.779	2	8	4	4	0.16203	0.016748	0.325179	0.75	1	0	1	0	6	6	4	0.216816	4	7.31389	1	34	1	1	1	0	0	3	4	11.5129	2	10.8198	1	5	2016
312465102	0	10.4312	3	9	4	5	0.218014	0.0156905	0.554676	0.837327	1	0	6	5	6	6	1	0.534081	5	7.31389	0	28	1	1	1	0	0	3	4	11.5129	2	10.8198	1	5	2016
312466105	0	10.2036	3	6	3	2	0.161534	0.0149985	0.513669	0.412673	1	1	4	6	6	6	4	0.868677	5	5.70711	0	25	1	1	3	0	0	3	4	10.1267	1	8.98732	1	5	2016
312466102	1	11.4076	3	4	3	4	0.845152	0.994786	0.486331	0.587327	1	1	6	6	6	6	6	1	4	8.0067	1	31	1	0	5	1	0	2	4	11.4076	2	10.8198	1	17	2016
312472101	0	9.54688	1	5	2	2	0.0509112	0.0130015	0.0684312	0.25	1	1	0	6	6	6	0	0.606071	1	0	1	26	1	0	1	0	0	5	1	9.99884	1	6.21661	1	17	2016
312473101	0	8.76421	3	6	5	3	0.204823	0.0106215	0.513669	0.825345	1	0	0	6	6	6	5	0.446817	3	6.68586	0	29	1	1	4	1	0	3	4	11.6082	3	11.4076	1	5	2016
312474102	0	9.39275	3	8	5	5	0.231305	0.0125328	0.541007	1	1	1	2	2	6	6	3	0.602378	3	8.85381	0	24	1	1	2	0	0	3	3	11.2898	4	11.0021	1	5	2016
312476101	1	9.61587	1	8	5	5	0.810665	0.989337	0.109438	1	1	0	0	0	6	6	2	0.12455	5	0	1	25	1	0	1	0	0	3	3	10.2036	1	9.21044	1	5	2016
312478103	0	10.4913	1	8	4	4	0.11733	0.0158733	0.109438	0.75	1	0	0	0	6	6	3	0.151178	3	0	0	21	1	1	1	0	0	5	4	10.5967	3	10.1267	1	5	2016
312479102	0	10.5024	1	9	4	3	0.110354	0.0159069	0.123107	0.662673	1	0	3	3	6	6	6	0.469318	5	6.68586	0	21	1	1	1	0	0	3	3	11.1803	1	10.309	1	5	2016
312479101	1	11.0822	2	7	5	5	0.85502	0.993796	0.31151	1	1	0	5	5	5	4	1	0.476231	2	6.21661	1	28	1	1	4	1	0	5	4	11.1591	4	9.90354	0	9	2016
312484103	1	9.90354	3	5	5	5	0.891101	0.990212	0.5	1	1	1	6	0	6	5	3	0.670698	2	7.6014	0	28	1	1	2	0	0	5	3	9.7954	7	10.1267	1	14	2016
312491101	0	10.5967	3	5	4	5	0.207181	0.0161936	0.5	0.837327	1	1	3	2	6	6	4	0.668039	5	7.6014	1	24	1	1	2	0	0	5	3	9.21044	5	8.51739	0	9	2016
312502531	1	9.39275	3	5	3	5	0.853553	0.988659	0.5	0.674655	1	1	3	6	6	4	3	0.788947	5	5.70711	1	23	1	0	4	1	0	5	1	9.74103	1	8.51739	0	7	2016
312506101	1	10.309	3	8	4	5	0.882083	0.991445	0.541007	0.837327	1	1	6	6	6	6	4	0.946744	4	7.6014	1	27	1	0	4	1	0	3	4	11.0021	1	11.0021	0	7	2016
312512103	1	8.51739	3	7	5	5	0.893809	0.985997	0.527338	1	1	1	4	6	6	6	6	0.921933	5	8.0067	0	26	1	1	4	1	0	4	4	9.21044	2	11.1563	1	12	2016
312515102	1	10.7144	2	7	3	3	0.798182	0.992678	0.31151	0.5	1	1	4	4	4	4	4	0.764312	3	7.6014	1	33	1	1	2	0	0	3	3	11.9829	3	11.0021	1	25	2016
312521103	0	10.5967	3	5	3	5	0.188938	0.0161936	0.5	0.674655	1	0	0	4	6	4	0	0.218822	2	0	1	30	1	1	2	0	0	5	4	11.2898	2	10.7144	1	17	2016
312523101	1	10.0859	3	7	3	4	0.850788	0.990767	0.527338	0.587327	1	0	0	0	6	6	4	0.177806	4	6.90875	0	28	1	1	2	0	0	4	3	10.0859	1	10.0859	0	19	2016
312528101	1	8.51739	2	8	2	3	0.778167	0.985997	0.325179	0.337327	1	0	4	6	6	6	4	0.576299	5	7.6014	0	32	1	0	3	0	0	3	2	10.1267	3	8.57565	0	4	2016
312530101	1	9.99884	3	5	4	5	0.873056	0.990502	0.5	0.837327	1	0	0	4	6	6	0	0.232891	3	7.6014	0	25	1	1	4	1	0	1	4	11.0021	3	10.5967	1	5	2016
312538105	1	9.10509	2	8	4	5	0.835462	0.987784	0.325179	0.837327	1	0	3	1	4	0	2	0.230306	4	0	0	20	1	0	1	0	0	4	4	9.21044	1	8.85381	0	4	2016
312547102	0	10.4913	2	8	2	2	0.105358	0.0158733	0.325179	0.25	1	1	0	4	6	6	6	0.685021	3	6.90875	0	29	1	1	4	1	0	4	3	11.1563	5	10.5584	0	16	2016
317095431	0	9.90354	3	6	1	5	0.153812	0.014086	0.513669	0.349375	1	0	6	6	6	3	6	0.686518	5	9.21044	1	29	1	0	2	0	0	4	2	9.79818	3	10.3735	0	6	2016
320003102	0	10.5558	2	7	3	4	0.140528	0.0160695	0.31151	0.587327	1	0	0	0	6	0	1	0.0557183	3	6.90875	1	36	1	1	2	0	0	3	4	11.5129	2	10.309	1	5	2016
320003103	0	10.8278	3	7	4	5	0.21325	0.0168964	0.527338	0.837327	1	0	0	0	6	4	0	0.0572406	5	6.90875	0	36	1	1	2	0	0	3	4	11.5129	2	10.309	1	5	2016
320005102	0	10.7277	3	6	4	4	0.200454	0.016592	0.513669	0.75	1	1	5	5	6	1	4	0.832136	5	8.69968	0	27	1	1	3	0	0	3	3	11.1563	2	11.0021	1	8	2016
320005104	1	8.89577	3	10	3	5	0.866491	0.987148	0.568345	0.674655	1	1	5	6	6	6	1	0.827827	4	7.6014	0	27	1	0	4	1	1	4	4	8.82482	1	8.51739	1	2	2016
320005103	1	10.3735	2	7	5	5	0.853547	0.991641	0.31151	1	1	0	0	0	6	5	1	0.0908872	3	7.6014	0	35	1	0	1	0	0	5	1	10.309	1	7.6014	0	21	2016
320010104	0	10.309	2	9	4	5	0.173641	0.0153189	0.338848	0.837327	1	0	4	6	6	6	4	0.576299	5	6.68586	1	19	1	0	1	0	0	4	2	10.309	1	9.90354	0	16	2016
320015103	1	10.4341	3	7	4	5	0.879549	0.991826	0.527338	0.837327	1	0	0	6	6	6	3	0.393561	5	6.21661	1	24	1	1	1	0	0	5	4	10.4341	3	10.309	1	2	2016
320015101	1	11.0021	4	10	4	5	0.933231	0.993553	0.784172	0.837327	1	1	6	6	6	6	5	0.973372	3	9.21044	1	35	1	1	1	1	1	3	4	11.0021	1	10.4631	0	16	2016
320016104	1	10.8682	3	8	5	4	0.891695	0.993146	0.541007	0.912673	1	1	3	6	6	6	3	0.803016	5	7.6014	1	25	1	1	1	0	0	3	3	11.1563	3	11.1563	0	19	2016
320016105	0	11.0822	3	8	5	5	0.234816	0.0176699	0.541007	1	1	0	0	0	4	6	0	0.061816	4	7.6014	1	29	1	1	1	0	0	3	4	11.0021	1	10.4631	0	16	2016
320018103	0	9.21044	3	8	4	4	0.202889	0.0119784	0.541007	0.75	1	1	4	6	6	4	4	0.854608	4	7.6014	0	32	1	1	3	0	0	4	4	11.2898	3	10.309	0	16	2016
320018101	0	11.0021	3	8	4	5	0.216406	0.0174265	0.541007	0.837327	1	1	3	6	6	6	3	0.803016	5	7.6014	1	32	1	1	4	1	0	5	4	11.2898	3	10.309	0	16	2016
320031102	0	10.309	3	8	2	2	0.149098	0.0153189	0.541007	0.25	1	1	6	0	6	6	1	0.624477	3	6.90875	0	35	1	1	2	0	0	2	4	10.4631	4	9.90354	1	8	2016
320031101	0	10.8198	2	8	2	4	0.125628	0.0168721	0.325179	0.424655	1	1	6	0	6	6	0	0.597865	3	6.90875	1	40	0	1	2	0	0	4	3	10.4631	4	9.90354	1	8	2016
320041101	0	10.8968	2	5	3	4	0.135649	0.0171062	0.284172	0.587327	1	1	6	6	6	6	5	0.973372	5	0	0	23	1	0	3	1	0	5	4	10.9402	1	10.5967	1	25	2016
320042105	0	10.4913	2	7	5	5	0.186675	0.0158733	0.31151	1	1	1	0	0	6	6	0	0.363688	5	6.90875	1	24	1	1	1	0	0	5	4	11.3145	3	10.4913	0	15	2016
320050101	1	10.0257	1	0	3	3	0.733092	0.990584	0.0001	0.5	1	1	1	6	6	4	1	0.657624	5	6.90875	0	22	1	0	3	0	0	3	4	11.3145	3	10.4913	0	15	2016
320060101	0	10.5967	1	9	3	2	0.082513	0.0161936	0.123107	0.412673	1	1	4	3	6	3	4	0.72637	5	8.69968	0	28	1	1	3	0	0	2	2	10.8198	3	10.5967	1	17	2016
320062101	0	10.3482	1	5	3	2	0.0708198	0.0154381	0.0684312	0.412673	1	0	0	0	6	6	3	0.151178	3	8.0067	1	34	1	1	4	1	0	3	4	11.4076	4	10.8198	0	9	2016
320070105	1	10.8198	2	10	2	5	0.808127	0.992998	0.352517	0.511982	1	0	6	6	6	6	4	0.654366	5	9.21044	0	27	1	0	5	1	0	4	4	10.8198	1	10.5967	1	3	2016
320071601	1	10.4223	3	9	3	3	0.847282	0.99179	0.554676	0.5	1	1	1	0	6	5	0	0.395663	5	6.55251	1	29	1	1	1	0	0	3	4	10.7914	3	10.4631	0	9	2016
320071102	1	10.6165	3	7	5	5	0.898171	0.99238	0.527338	1	1	1	6	6	6	6	3	0.920116	5	8.51739	0	31	1	1	5	1	1	3	4	10.6189	1	9.61587	0	9	2016
320074104	1	10.309	5	6	5	4	0.973183	0.991445	0.945324	0.912673	1	0	0	0	6	6	3	0.151178	5	10.1267	0	21	1	1	1	0	0	3	4	10.309	1	9.90354	0	9	2016
320074103	1	12.2061	3	3	3	4	0.844018	0.997214	0.472662	0.587327	1	1	6	6	6	4	5	0.959303	3	8.69968	1	29	1	0	4	1	0	3	4	12.2061	3	11.6953	1	20	2016
320076101	0	9.21044	3	5	3	4	0.176263	0.0119784	0.5	0.587327	1	1	6	6	6	6	6	1	5	0	0	26	1	1	3	1	0	3	4	9.90354	1	9.21044	0	9	2016
320082101	1	11.2145	1	10	3	4	0.773296	0.994199	0.136776	0.587327	1	0	0	6	6	0	6	0.431242	4	7.6014	0	27	1	0	4	1	0	3	3	11.2898	1	11.1563	1	20	2016
320087103	0	9.95233	1	10	4	4	0.121799	0.0142343	0.136776	0.75	1	1	4	6	6	6	4	0.868677	4	8.51739	0	26	1	0	4	1	0	3	3	11.5129	2	11.2898	1	2	2016
320092101	1	11.5129	1	7	3	3	0.75574	0.995106	0.0957692	0.5	1	1	0	6	0	1	0	0.54242	3	8.51739	1	24	1	1	2	0	0	2	4	11.5129	2	11.2898	1	2	2016
320111101	0	10.8198	3	8	5	4	0.224477	0.0168721	0.541007	0.912673	1	1	6	6	0	5	3	0.884603	4	8.0067	1	33	1	1	1	0	1	3	4	10.5967	4	10.309	1	12	2016
320112101	1	10.5967	3	6	4	4	0.867299	0.99232	0.513669	0.75	1	1	6	6	6	6	4	0.946744	5	0	0	24	1	0	4	1	0	3	3	10.8198	1	10.5967	1	20	2016
320116101	1	10.1267	2	4	3	4	0.798371	0.990891	0.270504	0.587327	1	0	0	0	6	6	0	0.0713099	5	6.90875	1	27	1	1	2	0	0	2	4	10.309	1	10.0433	1	5	2016
320119102	1	11.0186	1	10	2	3	0.744852	0.993603	0.136776	0.337327	1	1	2	6	6	4	6	0.829797	5	8.51739	1	38	0	0	2	0	0	3	4	11.5129	2	11.2898	1	5	2016
320119104	1	10.8956	2	6	3	3	0.795764	0.993229	0.297841	0.5	1	0	0	0	6	4	0	0.0572406	3	8.51739	0	35	1	1	2	0	0	1	4	11.5129	2	11.2898	1	5	2016
320119101	0	8.2943	1	7	1	2	0.0356604	0.0091926	0.0957692	0.0873925	1	0	0	0	6	6	2	0.12455	3	0	1	27	1	0	2	0	0	1	3	10.1267	1	8.98732	1	5	2016
320129105	0	10.5024	3	8	3	4	0.187331	0.0159069	0.541007	0.587327	1	1	6	6	6	5	3	0.913081	5	0	1	25	1	0	3	0	0	5	3	10.6454	1	10.7579	1	5	2016
320130101	0	10.0859	2	5	3	5	0.143757	0.0146404	0.284172	0.674655	1	1	5	0	6	6	5	0.691955	5	6.39859	1	22	1	0	1	0	0	3	4	10.0859	1	7.82445	1	5	2016
320133102	0	9.90354	1	6	2	5	0.0838273	0.014086	0.0821002	0.511982	1	0	2	0	4	6	2	0.193099	1	8.2943	0	28	1	1	2	0	0	4	4	11.1563	4	11.0822	0	6	2016
320134101	0	10.5024	1	6	1	5	0.0668357	0.0159069	0.0821002	0.349375	1	1	5	6	5	5	3	0.869301	5	0	0	19	1	0	1	0	0	3	4	9.39275	1	9.30574	0	6	2016
320136101	1	7.24494	3	7	3	4	0.844884	0.982128	0.527338	0.587327	1	0	3	0	6	6	3	0.268255	4	0	0	20	1	0	2	0	1	3	3	10.4631	1	9.39275	1	5	2016
320155102	0	9.39275	3	9	5	5	0.234099	0.0125328	0.554676	1	1	1	4	6	6	5	6	0.914899	5	8.0067	1	23	1	0	2	0	0	3	4	10.5454	1	9.90354	1	5	2016
320215104	0	10.8198	1	8	5	5	0.14605	0.0168721	0.109438	1	1	0	3	0	6	6	0	0.188387	3	7.6014	1	30	1	1	1	0	0	5	4	10.4631	4	10.4631	1	17	2016
320224103	1	10.6454	2	5	3	5	0.812037	0.992468	0.284172	0.674655	1	0	0	0	6	6	0	0.0713099	5	7.24494	1	35	1	1	1	0	0	1	4	11.084	3	10.4631	1	20	2016
320224101	1	10.5967	1	8	4	5	0.79446	0.99232	0.109438	0.837327	1	0	4	4	4	4	0	0.365438	3	7.6014	1	26	1	1	1	0	0	4	4	11.0021	3	9.90354	1	5	2016
320224102	1	10.5967	3	8	4	5	0.882681	0.99232	0.541007	0.837327	1	0	0	0	6	4	0	0.0572406	4	7.6014	0	24	1	1	2	0	0	3	4	11.0021	3	9.90354	1	5	2016
320226102	0	10.4913	3	8	3	3	0.177514	0.0158733	0.541007	0.5	1	0	0	0	6	6	0	0.0713099	5	0	0	21	1	0	2	0	0	4	4	10.4913	1	9.61587	1	14	2016
320226101	0	10.779	2	8	4	4	0.16203	0.016748	0.325179	0.75	1	1	1	0	6	6	3	0.482566	4	6.90875	1	36	1	1	1	0	0	3	2	10.1267	4	10.1267	0	4	2016
320231101	1	8.69968	2	6	2	5	0.792544	0.986552	0.297841	0.511982	1	1	6	6	6	6	3	0.920116	5	8.0067	1	24	1	0	3	0	0	4	2	11.0822	1	10.309	1	5	2016
320252103	1	11.3504	3	5	3	4	0.847828	0.994612	0.5	0.587327	1	1	3	6	6	6	4	0.829644	5	7.31389	1	26	1	0	4	1	0	3	4	11.3504	1	10.309	1	14	2016
320256103	0	11.0021	1	7	3	5	0.107148	0.0174265	0.0957692	0.674655	1	1	0	0	6	6	3	0.443556	5	8.0067	0	25	1	1	2	0	0	4	4	10.8198	5	9.61587	0	9	2016
320256101	1	11.0021	5	8	3	4	0.943725	0.993553	0.972662	0.587327	1	1	6	6	6	6	6	1	5	6.90875	1	28	1	0	4	1	0	5	3	11.6953	1	9.21044	1	20	2016
320257101	1	8.18897	2	8	4	5	0.833558	0.984998	0.325179	0.837327	1	1	6	6	5	6	6	0.995253	3	8.51739	0	25	1	0	1	1	0	4	3	10.5967	1	10.1267	0	9	2016
320258101	1	7.17089	3	8	5	5	0.893805	0.981903	0.541007	1	1	1	6	6	6	6	0	0.840248	5	7.6014	1	26	1	1	1	0	0	3	4	10.8198	2	10.309	0	9	2016
320260103	1	10.779	3	6	4	4	0.867678	0.992874	0.513669	0.75	1	0	4	4	6	6	0	0.389001	4	8.0067	1	37	0	1	3	0	0	3	4	11.0021	2	9.82016	1	5	2016
320260102	0	10.0859	1	8	2	4	0.080001	0.0146404	0.109438	0.424655	1	0	3	0	6	6	0	0.188387	4	8.0067	0	30	1	0	1	0	0	3	3	11.0021	2	9.82016	1	5	2016
320266104	1	10.309	3	8	3	4	0.854046	0.991445	0.541007	0.587327	1	0	6	0	6	1	0	0.270313	4	9.21044	0	35	1	1	2	0	0	3	3	11.1563	6	10.5498	1	12	2016
320267105	1	10.0433	1	6	2	3	0.731648	0.990637	0.0821002	0.337327	1	1	4	0	6	6	3	0.599666	5	5.3033	0	24	1	0	2	0	0	3	3	9.90354	1	9.83097	1	5	2016
320270101	1	11.0021	3	6	3	5	0.859692	0.993553	0.513669	0.674655	1	1	0	6	6	6	3	0.685939	5	8.0067	1	30	1	0	4	1	0	3	3	10.8198	1	9.39275	1	5	2016
320271102	1	10.4913	3	7	4	4	0.869874	0.991999	0.527338	0.75	1	1	1	0	6	6	4	0.509194	4	0	0	20	1	0	5	1	0	3	4	10.4913	1	10.4913	1	5	2016
320274101	1	10.6454	2	7	3	3	0.798038	0.992468	0.31151	0.5	1	0	0	6	6	6	0	0.313693	5	7.6014	1	39	0	1	2	0	0	3	3	10.8445	2	10.0859	1	5	2016
320276104	0	10.4223	5	5	4	5	0.295057	0.0156635	0.931655	0.837327	1	1	0	0	6	6	4	0.470184	2	6.90875	1	25	1	1	1	0	0	3	4	11.0021	3	10.309	0	6	2016
320277102	1	10.5187	5	7	5	5	0.986206	0.992083	0.958993	1	1	1	5	0	6	6	3	0.638699	4	6.90875	0	25	1	1	3	0	0	4	4	11.0021	3	10.309	0	6	2016
320277501	0	10.7451	1	6	2	3	0.065989	0.0166449	0.0821002	0.337327	1	0	0	0	5	3	0	0.045459	3	6.90875	1	43	0	1	2	0	0	3	3	10.309	1	9.90354	1	5	2016
320287101	1	10.5967	2	5	1	3	0.755869	0.99232	0.284172	0.17472	1	0	6	0	6	6	0	0.305487	4	0	1	28	1	0	2	0	0	3	2	10.5967	1	10.309	0	6	2016
320327501	0	8.92279	3	8	3	4	0.184048	0.0111037	0.541007	0.587327	1	0	0	0	2	0	0	0.0101186	1	7.31389	1	35	1	1	1	0	0	3	4	10.5967	3	9.61587	0	21	2016
320333102	1	10.8396	1	5	1	3	0.712272	0.993059	0.0684312	0.17472	1	0	0	0	6	6	3	0.151178	5	8.0067	0	25	1	1	2	0	0	3	4	11.3386	3	10.669	1	5	2016
320333101	1	8.98732	1	8	1	5	0.736393	0.987426	0.109438	0.349375	1	0	0	4	6	6	3	0.312759	5	8.0067	1	27	1	1	3	0	0	3	2	11.3386	3	10.669	1	5	2016
320350501	0	9.39275	1	7	3	4	0.0940097	0.0125328	0.0957692	0.587327	1	0	0	0	6	3	0	0.050206	4	7.09091	0	28	1	1	2	0	0	3	4	11.0021	5	11.0021	1	5	2016
320355102	0	10.24	1	6	3	5	0.10277	0.0151091	0.0821002	0.674655	1	0	1	1	2	6	3	0.211577	5	6.90875	1	28	1	1	3	0	0	3	3	10.8198	3	10.7144	0	19	2016
320362102	0	9.90354	2	5	4	4	0.151828	0.014086	0.284172	0.75	1	0	0	0	0	0	2	0.0538676	3	6.90875	0	27	1	1	1	0	0	3	4	10.8198	3	10.309	0	28	2016
320363103	1	10.4913	2	8	4	5	0.838343	0.991999	0.325179	0.837327	1	1	0	0	6	0	4	0.42798	4	6.90875	1	26	1	1	1	0	0	4	4	10.8198	3	10.309	0	28	2016
320367104	0	10.0859	1	8	5	5	0.144525	0.0146404	0.109438	1	1	0	4	6	0	0	0	0.399121	1	9.21044	1	29	1	0	2	0	0	1	4	10.692	3	10.309	0	16	2016
320372103	0	7.82445	5	8	4	5	0.298041	0.0077639	0.972662	0.837327	1	1	0	6	6	5	0	0.599037	4	8.51739	1	54	0	1	3	0	0	4	4	9.10509	1	8.51739	0	19	2016
320373102	0	10.309	2	9	2	3	0.117567	0.0153189	0.338848	0.337327	1	1	3	0	6	5	2	0.52697	3	8.0067	1	36	1	0	4	1	0	4	1	10.4631	3	10.5967	1	8	2016
320374102	1	11.1563	1	10	3	3	0.763381	0.994022	0.136776	0.5	1	0	5	6	6	6	5	0.641961	5	6.90875	1	29	1	1	2	0	0	3	4	11.2898	3	10.5967	1	8	2016
320374101	0	10.24	3	7	3	5	0.193785	0.0151091	0.527338	0.674655	1	0	0	0	4	0	0	0.0196124	1	6.90875	0	28	1	1	1	0	0	5	4	11.2898	3	10.5967	1	8	2016
320375104	0	10.5024	3	8	4	5	0.215368	0.0159069	0.541007	0.837327	1	0	6	6	6	6	5	0.680994	5	9.21044	0	24	1	0	2	0	0	3	4	11.5129	3	10.8198	0	18	2016
320376101	1	11.0021	2	8	3	5	0.821161	0.993553	0.325179	0.674655	1	0	6	5	6	4	3	0.573267	3	7.31389	1	23	1	0	2	0	0	5	3	11.0021	1	10.309	0	18	2016
320376104	0	9.39275	1	8	5	5	0.143084	0.0125328	0.109438	1	1	1	4	6	6	6	3	0.842049	5	6.90875	0	27	1	1	1	0	0	5	3	10.309	3	9.68041	0	18	2016
320376106	0	9.21044	2	8	3	4	0.140527	0.0119784	0.325179	0.587327	1	0	0	0	6	5	4	0.170771	4	6.90875	1	27	1	1	3	0	0	4	2	10.309	4	9.61587	0	4	2016
320376105	0	10.8198	2	8	3	4	0.143871	0.0168721	0.325179	0.587327	1	1	0	6	6	4	0	0.592002	4	6.90875	1	22	1	0	1	0	0	4	3	10.8198	1	10.5967	1	5	2016
320377103	1	10.4631	1	6	5	5	0.806837	0.991914	0.0821002	1	1	1	5	6	6	6	1	0.827827	5	8.51739	0	24	1	1	4	1	0	4	4	11.2898	2	11.5129	0	13	2016
320377104	1	10.4631	1	7	5	5	0.809632	0.991914	0.0957692	1	1	1	4	4	6	6	4	0.787875	5	8.51739	1	24	1	1	2	0	0	5	4	11.2898	2	11.5129	0	13	2016
320379103	1	10.3735	2	5	1	5	0.774993	0.991641	0.284172	0.349375	1	1	6	6	6	6	6	1	5	6.90875	1	30	1	0	2	1	0	3	3	11.0021	5	11.0021	0	4	2016
320383501	0	11.5129	3	8	2	5	0.180981	0.0189798	0.541007	0.511982	1	0	0	4	6	6	3	0.312759	5	8.51739	1	28	1	0	2	0	0	3	3	11.5129	1	11.2898	1	25	2016
320383101	1	7.6014	2	5	5	5	0.842198	0.983212	0.284172	1	1	0	0	0	6	4	0	0.0572406	5	7.31389	0	26	1	1	2	0	0	3	3	10.779	4	10.779	0	9	2016
320387104	1	11.2253	2	7	3	4	0.809037	0.994231	0.31151	0.587327	1	1	3	6	5	6	3	0.798269	4	7.6014	0	29	1	1	4	1	0	3	3	11.2253	1	10.309	0	9	2016
320387101	1	10.701	5	7	3	5	0.950099	0.992637	0.958993	0.674655	1	1	0	0	6	6	4	0.470184	5	6.90875	0	32	1	1	3	0	0	3	4	11.0021	2	10.1267	0	9	2016
320388102	1	10.8788	3	8	5	5	0.901511	0.993178	0.541007	1	1	1	3	0	5	5	0	0.468983	5	6.90875	1	32	1	1	2	0	0	5	3	11.0021	2	10.1267	0	9	2016
320390101	0	7.55014	2	7	2	3	0.106245	0.0069298	0.31151	0.337327	1	1	4	5	4	6	4	0.818782	2	7.09091	0	25	1	1	3	0	0	3	3	12.0436	3	11.7753	1	12	2016
320390102	1	9.99884	2	6	3	4	0.803694	0.990502	0.297841	0.587327	1	1	6	6	6	6	4	0.946744	3	7.82445	0	28	1	1	2	1	0	3	4	11.4076	3	11.0021	1	12	2016
320390103	1	10.8097	3	7	4	4	0.870536	0.992968	0.527338	0.75	1	0	6	0	6	0	4	0.369779	5	5.70711	1	31	1	1	2	0	1	3	4	11.2253	4	10.8198	0	21	2016
330005102	1	10.6335	2	9	3	4	0.813395	0.992432	0.338848	0.587327	1	1	1	6	6	1	2	0.663148	1	8.51739	0	27	1	1	2	0	0	3	3	11.6953	2	11.1563	0	15	2016
330007101	1	8.69968	1	8	3	5	0.772274	0.986552	0.109438	0.674655	1	1	3	6	6	4	3	0.788947	3	7.6014	1	29	1	1	3	0	0	5	3	10.5967	4	10.1267	0	9	2016
330009101	0	9.65509	1	7	2	4	0.0763116	0.0133305	0.0957692	0.424655	1	1	1	6	5	5	3	0.713168	5	7.6014	0	27	1	1	2	0	0	3	3	10.5967	4	10.1267	0	9	2016
330014101	1	9.90354	2	10	3	5	0.824466	0.990212	0.352517	0.674655	1	0	0	0	6	5	4	0.170771	5	7.82445	0	26	1	0	4	1	0	4	3	9.21044	1	9.90354	0	9	2016
330016103	1	10.6165	2	6	3	3	0.795184	0.99238	0.297841	0.5	1	1	5	6	5	0	0	0.754264	3	7.6014	1	27	1	1	3	0	0	5	4	9.26682	6	10.1267	0	9	2016
330027102	1	10.309	5	7	5	5	0.985771	0.991445	0.958993	1	1	0	0	0	6	6	0	0.0713099	5	7.6014	0	26	1	1	2	0	0	5	4	10.4631	1	10.1267	1	17	2016
330031101	1	8.0067	3	6	5	5	0.889953	0.984444	0.513669	1	1	1	6	6	6	4	1	0.852791	5	8.51739	0	29	1	1	2	0	0	4	4	12.2061	6	11.0021	1	5	2016
330037101	0	9.04794	1	7	2	4	0.0750498	0.0114843	0.0957692	0.424655	1	0	2	0	0	1	2	0.138941	4	5.70711	1	26	1	0	1	0	0	4	3	10.3735	1	10.3735	1	5	2016
330043101	0	10.5024	2	7	3	4	0.140417	0.0159069	0.31151	0.587327	1	1	6	6	6	4	4	0.932675	5	8.0067	0	29	1	0	5	1	1	3	4	11.0021	1	11.0021	1	5	2016
330043103	0	9.61587	5	5	3	5	0.275138	0.0132113	0.931655	0.674655	1	1	6	4	6	4	3	0.825244	5	7.6014	1	32	1	1	3	0	0	5	4	11.0021	4	10.8198	1	5	2016
330044103	1	9.61587	1	8	2	5	0.755935	0.989337	0.109438	0.511982	1	1	6	6	6	6	6	1	5	0	1	32	1	1	4	1	0	3	4	10.1267	2	9.61587	1	5	2016
330045101	0	8.77971	2	9	2	3	0.114389	0.0106687	0.338848	0.337327	1	1	6	0	6	3	2	0.630001	2	0	0	31	1	0	3	0	0	3	3	10.1267	2	9.61587	1	5	2016
330049102	0	9.61587	3	8	3	4	0.185488	0.0132113	0.541007	0.587327	1	0	1	0	6	5	3	0.183153	5	6.90875	1	20	1	1	1	0	0	4	4	10.309	4	10.309	0	6	2016
330054102	0	10.4631	3	8	3	5	0.197043	0.0157876	0.541007	0.674655	1	1	6	6	6	6	6	1	5	8.41205	1	25	1	0	4	1	0	3	4	10.4631	1	10.4043	0	21	2016
330060531	0	8.69968	3	8	4	5	0.211621	0.0104253	0.541007	0.837327	1	1	4	4	6	6	5	0.814503	5	7.6014	0	27	1	0	4	1	0	5	4	10.8198	2	10.8198	1	22	2016
330062104	0	9.21044	3	7	4	4	0.200095	0.0119784	0.527338	0.75	1	1	3	3	4	6	3	0.672318	5	9.90354	1	27	1	1	2	0	0	4	4	11.5129	5	11.2898	0	9	2016
330066101	0	10.4913	4	5	3	3	0.213251	0.0158733	0.715827	0.5	1	1	0	0	6	4	2	0.402859	4	6.90875	0	34	1	1	2	0	0	4	4	11.1563	4	10.8198	1	5	2016
330067102	0	10.24	2	8	2	2	0.104836	0.0151091	0.325179	0.25	1	0	0	6	5	5	4	0.408408	4	7.6014	0	33	1	1	1	0	0	3	3	11.6082	3	11.5129	1	20	2016
330074102	1	10.701	2	8	4	5	0.838779	0.992637	0.325179	0.837327	1	0	0	6	6	6	3	0.393561	4	6.39859	0	22	1	0	2	0	0	4	4	11.2898	6	10.5967	1	20	2016
330075102	1	11.9184	2	6	5	5	0.853963	0.996339	0.297841	1	1	1	6	6	6	2	1	0.838722	4	8.51739	0	31	1	1	3	0	0	3	4	11.752	5	10.7579	1	20	2016
330081103	1	11.0974	2	8	2	5	0.803116	0.993842	0.325179	0.511982	1	1	2	0	6	6	0	0.441731	2	8.51739	1	26	1	0	2	0	0	4	4	11.1803	5	10.5967	1	20	2016
330082101	0	11.9184	3	8	3	3	0.18048	0.0202128	0.541007	0.5	1	0	0	6	6	3	0	0.292589	3	9.21044	1	52	0	1	3	0	0	3	3	12.4292	5	11.9184	1	20	2016
330082501	1	11.6953	3	7	4	3	0.862583	0.99566	0.527338	0.662673	1	1	4	6	6	5	4	0.861643	5	9.21044	1	29	1	1	5	1	0	3	3	12.4292	5	11.9184	1	20	2016
330083101	0	8.51739	2	8	2	4	0.120843	0.009871	0.325179	0.424655	1	0	0	0	6	6	0	0.0713099	3	7.17089	1	32	1	0	2	0	0	4	4	10.8198	8	9.61587	1	20	2016
330084102	1	10.309	3	5	4	4	0.863907	0.991445	0.5	0.75	1	1	0	0	6	5	4	0.463149	4	0	0	41	0	1	2	0	0	3	4	12.0317	5	11.6953	1	20	2016
330096103	1	11.0021	3	5	4	4	0.865347	0.993553	0.5	0.75	1	1	4	0	6	5	4	0.619259	5	9.61587	0	32	1	1	3	0	0	2	4	12.6115	4	11.8494	1	20	2016
330098101	1	8.51739	2	6	2	3	0.772578	0.985997	0.297841	0.337327	1	1	6	6	6	4	4	0.932675	5	6.90875	1	31	1	1	4	1	0	1	4	11.1563	4	11.1563	1	3	2016
330101431	1	10.779	4	8	3	4	0.899142	0.992874	0.756834	0.587327	1	1	1	4	0	5	0	0.528765	3	8.51739	1	44	0	1	3	0	0	5	2	11.8941	5	10.8198	1	20	2016
330121101	1	10.3673	2	5	3	3	0.791872	0.991622	0.284172	0.5	1	1	6	6	6	6	4	0.946744	4	9.21044	0	24	1	0	4	1	0	3	3	12.7657	4	11.9184	1	20	2016
330123102	1	10.7144	1	10	4	4	0.7905	0.992678	0.136776	0.75	1	1	6	6	6	6	6	1	5	9.21044	1	23	1	0	3	1	1	3	4	12.7657	4	11.9184	1	20	2016
330124102	1	11.4076	1	8	4	3	0.776558	0.994786	0.109438	0.662673	1	1	5	6	6	6	3	0.881083	5	9.21044	1	33	1	1	3	0	0	3	4	12.2061	6	11.5129	1	20	2016
330135101	1	10.5967	2	8	4	3	0.818975	0.99232	0.325179	0.662673	1	1	0	0	0	6	3	0.415077	4	9.90354	1	30	1	1	3	0	0	4	4	11.9184	5	11.6953	1	20	2016
330179103	1	10.309	3	10	4	5	0.887671	0.991445	0.568345	0.837327	1	0	0	0	4	3	0	0.0407121	4	8.0067	1	47	0	1	2	0	0	3	4	11.2898	4	10.309	1	20	2016
330181102	0	10.5967	4	8	4	5	0.259683	0.0161936	0.756834	0.837327	1	0	3	0	0	0	1	0.144316	5	8.0067	1	43	0	1	1	0	0	2	4	11.0021	3	10.309	1	20	2016
330185101	1	10.5967	2	6	3	4	0.804936	0.99232	0.297841	0.587327	1	0	0	0	0	4	0	0.0287619	2	6.90875	0	37	0	1	2	0	0	2	4	11.4076	4	10.8198	1	20	2016
330188101	0	11.0021	3	8	5	5	0.23465	0.0174265	0.541007	1	1	1	2	6	1	4	0	0.646311	4	6.90875	1	38	0	1	2	0	1	3	3	11.4076	4	10.8198	1	20	2016
330189101	0	11.0822	1	3	5	5	0.132624	0.0176699	0.0410933	1	1	1	0	0	0	6	0	0.335209	5	8.98732	1	27	1	1	2	0	0	5	4	11.5129	6	11.2898	1	20	2016
330189102	1	10.8198	3	5	5	5	0.893005	0.992998	0.5	1	1	0	0	0	5	5	0	0.0595283	5	8.98732	0	46	0	1	1	0	0	3	4	11.5129	6	11.2898	1	20	2016
330190101	1	10.3735	3	8	4	4	0.872424	0.991641	0.541007	0.75	1	0	5	0	0	5	0	0.23094	3	8.0067	0	27	1	1	4	1	0	5	3	11.9576	6	11.2898	1	20	2016
330195101	1	11.5617	3	5	4	4	0.86651	0.995254	0.5	0.75	1	1	6	4	6	6	4	0.865942	5	8.0067	1	26	1	1	2	0	0	3	4	11.9184	6	10.5967	1	20	2016
330211104	1	10.7277	2	5	3	3	0.792621	0.992718	0.284172	0.5	1	1	0	0	6	6	2	0.416928	3	8.2943	0	36	1	1	2	0	0	3	4	11.6953	3	10.8198	1	20	2016
330211106	1	10.8513	1	8	3	3	0.757159	0.993094	0.109438	0.5	1	1	5	6	6	5	0	0.79418	4	0	1	23	1	0	2	0	0	5	4	11.5129	2	9.90354	1	20	2016
330213106	1	8.69968	3	7	5	5	0.894188	0.986552	0.527338	1	1	0	0	0	5	4	0	0.0524937	1	0	1	33	1	1	1	0	0	5	4	10.309	4	9.61587	1	20	2016
330222101	0	10.5024	3	9	4	4	0.208368	0.0159069	0.554676	0.75	1	1	4	0	6	6	4	0.626294	4	8.69968	1	22	1	0	4	1	0	3	3	10.8198	4	9.90354	1	20	2016
330225105	1	10.309	3	6	2	3	0.820421	0.991445	0.513669	0.337327	1	1	3	6	6	6	6	0.8829	5	9.21044	1	24	1	0	3	0	0	3	4	11.6953	5	10.309	1	20	2016
330225101	0	8.98732	2	10	3	3	0.135858	0.0113	0.352517	0.5	1	1	0	0	4	4	0	0.340125	2	9.21044	1	47	0	1	2	0	0	4	3	11.6953	5	10.309	1	20	2016
330229101	1	10.8198	3	7	5	5	0.898594	0.992998	0.527338	1	1	0	0	4	6	0	3	0.270555	3	8.0067	0	27	1	1	2	0	0	1	3	11.6953	7	12.5602	1	20	2016
330231104	1	11.6953	4	3	4	5	0.915112	0.99566	0.68849	0.837327	1	1	6	6	6	6	6	1	5	8.98732	0	27	1	0	5	1	0	4	4	11.7361	5	10.5967	1	20	2016
330234101	0	11.2898	1	7	3	3	0.0881586	0.0183013	0.0957692	0.5	1	1	0	0	6	6	0	0.363688	1	9.39275	1	30	1	1	2	0	0	2	4	11.6953	4	11.1563	1	20	2016
330239104	1	10.1065	4	5	5	5	0.935642	0.990829	0.715827	1	1	0	1	1	6	6	2	0.203937	4	7.82445	0	20	1	0	2	0	0	3	4	11.8494	4	11.0667	1	20	2016
330242103	1	10.8198	2	5	3	4	0.802606	0.992998	0.284172	0.587327	1	1	4	6	6	6	6	0.921933	5	7.6014	0	25	1	1	3	1	0	3	4	11.5129	3	10.8198	1	20	2016
330251102	0	10.5967	1	7	2	3	0.0684748	0.0161936	0.0957692	0.337327	1	0	0	0	4	0	0	0.0196124	4	0	1	36	1	1	2	0	0	2	4	11.0822	2	9.39275	1	20	2016
330279101	0	9.21044	2	5	4	3	0.140594	0.0119784	0.284172	0.662673	1	1	0	6	5	6	3	0.681192	4	8.38959	0	34	1	1	1	0	0	2	4	12.2061	5	11.5129	1	20	2016
330290104	1	10.5348	3	8	5	5	0.900796	0.992132	0.541007	1	1	1	4	5	6	5	6	0.874497	4	0	0	35	1	1	2	0	0	4	4	12.3014	5	10.8781	1	20	2016
330295102	0	10.309	5	3	5	5	0.307477	0.0153189	0.904317	1	1	0	0	0	6	6	4	0.177806	5	10.309	0	36	1	1	2	0	0	3	4	11.0021	6	12.2061	1	20	2016
330331102	1	10.8198	3	9	4	4	0.876145	0.992998	0.554676	0.75	1	0	0	0	6	0	0	0.0291063	4	8.0067	0	45	0	1	2	0	0	3	4	11.5129	3	10.7579	1	20	2016
330341103	1	10.309	2	5	3	3	0.791751	0.991445	0.284172	0.5	1	0	0	0	6	4	4	0.163737	3	8.51739	1	50	0	1	1	0	0	3	4	11.5129	3	11.5129	1	20	2016
330341102	1	10.5187	3	7	4	4	0.869931	0.992083	0.527338	0.75	1	1	4	4	4	5	5	0.797974	4	8.51739	0	27	1	1	2	0	1	2	3	11.9184	5	13.1224	1	20	2016
330343101	1	11.4721	3	5	5	5	0.894361	0.994982	0.5	1	1	1	6	6	6	6	2	0.893488	5	9.30574	1	35	1	1	2	0	0	5	4	12.2061	4	11.9829	1	20	2016
330387102	0	5.77144	3	7	4	4	0.192948	0.0015211	0.527338	0.75	1	1	6	5	6	6	1	0.826459	3	8.51739	0	23	1	0	4	1	0	3	4	11.9576	5	11.3266	1	20	2016
360093107	0	8.60172	3	5	3	4	0.174998	0.0101274	0.5	0.587327	1	1	6	6	6	6	3	0.920116	5	9.21044	0	22	1	0	4	1	1	3	4	11.0822	3	9.90354	1	20	2016
340006103	1	10.6165	3	5	2	3	0.818266	0.99238	0.5	0.337327	1	0	3	6	3	3	3	0.475293	4	6.90875	0	32	1	1	2	0	0	2	4	11.0021	4	9.21044	1	20	2016
340007101	1	8.2943	2	6	2	2	0.762321	0.985319	0.297841	0.25	1	1	0	0	6	6	4	0.470184	5	9.90354	1	31	1	0	2	0	0	3	3	10.309	3	9.90354	1	20	2016
340010101	0	10.8968	3	8	3	3	0.178357	0.0171062	0.541007	0.5	1	0	2	4	6	6	4	0.41743	5	8.51739	1	24	1	1	1	0	0	2	1	9.90354	5	9.90354	1	20	2016
340016102	1	8.41205	3	4	5	5	0.885208	0.985677	0.486331	1	1	1	4	0	4	6	4	0.6168	4	9.21044	1	40	0	1	4	1	0	4	4	11.1563	3	10.309	1	20	2016
340053103	0	10.309	3	10	4	4	0.210761	0.0153189	0.568345	0.75	1	0	3	0	5	6	3	0.263508	4	7.6014	0	18	1	1	1	0	1	3	4	10.8198	4	9.90354	1	20	2016
340055101	1	11.0021	3	6	2	4	0.831655	0.993553	0.513669	0.424655	1	0	4	6	6	6	3	0.549671	4	8.0067	0	34	1	0	2	0	0	1	2	10.309	3	10.5967	1	20	2016
340071102	1	10.4913	1	7	4	5	0.791447	0.991999	0.0957692	0.837327	1	1	0	5	6	5	0	0.558635	5	0	1	37	0	1	2	0	0	3	4	11.4296	6	10.4913	1	20	2016
340092103	0	11.0021	3	6	5	5	0.229061	0.0174265	0.513669	1	1	0	6	6	6	0	0	0.505666	4	8.51739	1	51	0	1	2	0	0	3	4	11.1603	3	10.8198	1	20	2016
340097101	1	11.0021	3	7	4	4	0.870936	0.993553	0.527338	0.75	1	1	0	6	6	6	6	0.765823	5	7.6014	1	23	1	0	4	1	1	5	3	11.9184	4	11.0021	1	20	2016
340100101	0	11.0021	5	6	5	4	0.307506	0.0174265	0.945324	0.912673	1	1	6	6	6	5	5	0.966337	5	9.21044	0	26	1	1	3	1	0	4	2	11.5129	3	11.3504	1	8	2016
340105101	1	10.4574	2	7	2	3	0.779404	0.991896	0.31151	0.337327	1	1	3	0	6	6	4	0.58726	5	8.2943	1	22	1	0	3	0	0	1	3	10.7144	3	9.85225	1	14	2016
340120101	0	10.4913	2	8	5	5	0.189469	0.0158733	0.325179	1	1	0	0	0	5	6	0	0.0665629	1	7.31389	0	45	0	1	1	0	0	4	4	11.3206	5	11.1563	1	14	2016
340120102	0	11.0021	2	6	3	4	0.138662	0.0174265	0.297841	0.587327	1	1	3	3	0	0	0	0.531262	2	7.31389	1	46	0	1	2	0	0	3	2	11.3206	1	11.1563	1	14	2016
340128101	1	10.1267	3	7	2	5	0.842423	0.990891	0.527338	0.511982	1	1	0	6	6	6	2	0.659311	5	7.6014	1	38	0	1	2	0	0	5	3	11.5129	8	11.5129	1	14	2016
340128102	0	10.309	3	6	3	3	0.171547	0.0153189	0.513669	0.5	1	1	0	0	0	6	0	0.335209	4	7.6014	1	36	1	1	1	0	0	5	4	11.5129	8	11.5129	1	14	2016
340140103	1	10.4913	3	8	3	3	0.844631	0.991999	0.541007	0.5	1	1	3	0	0	1	1	0.443725	3	9.21044	0	32	1	1	1	0	0	3	4	11.6082	6	10.309	1	14	2016
340165101	0	8.85381	2	8	3	5	0.149579	0.010894	0.325179	0.674655	1	1	4	6	6	6	6	0.921933	5	9.21044	0	24	1	0	5	1	0	3	4	12.1007	8	11.5129	1	14	2016
340167102	1	9.90354	3	8	4	4	0.871447	0.990212	0.541007	0.75	1	1	4	6	6	6	2	0.815421	5	8.98732	1	23	1	0	3	0	0	4	4	11.1563	1	11.0021	1	14	2016
340178102	0	10.1267	3	8	3	3	0.176756	0.0147645	0.541007	0.5	1	0	0	0	0	6	0	0.0428312	1	8.51739	0	53	0	1	2	0	0	1	3	11.0822	5	10.309	1	14	2016
340184102	1	10.309	2	5	3	3	0.791751	0.991445	0.284172	0.5	1	1	6	6	6	6	4	0.946744	4	9.21044	0	27	1	1	4	1	0	4	3	12.1007	3	11.1563	1	14	2016
340184103	0	11.7753	4	8	4	5	0.262132	0.0197776	0.756834	0.837327	1	1	4	6	6	1	1	0.75362	5	9.21044	1	52	0	1	4	1	1	2	4	12.1007	3	11.1563	1	14	2016
340194102	0	10.8198	5	9	5	5	0.325303	0.0168721	0.986331	1	1	0	0	0	6	3	2	0.103446	5	7.6014	1	48	0	1	2	0	0	3	4	8.0067	6	9.68041	1	14	2016
340197102	1	9.90354	1	9	5	5	0.814057	0.990212	0.123107	1	1	1	0	0	6	6	3	0.443556	5	6.90875	0	26	1	1	4	1	0	3	4	11.0822	4	10.4631	1	14	2016
340216102	0	10.5024	2	8	5	5	0.189492	0.0159069	0.325179	1	1	1	4	0	6	6	4	0.626294	5	8.0067	0	30	1	1	1	0	0	3	4	11.2424	4	10.1267	1	14	2016
340230103	0	10.309	1	10	5	5	0.150577	0.0153189	0.136776	1	1	1	3	3	6	5	3	0.674778	5	6.90875	1	23	1	1	1	0	0	5	4	11.9829	1	10.8198	1	14	2016
340234102	0	8.85381	5	7	5	5	0.315629	0.010894	0.958993	1	1	0	0	0	6	6	1	0.0979219	3	7.31389	0	45	0	1	1	0	0	5	4	11.1273	4	11.1273	1	14	2016
340240531	1	10.0476	1	6	2	4	0.74145	0.99065	0.0821002	0.424655	1	0	3	0	0	0	3	0.197572	3	8.0067	1	37	0	1	1	0	0	4	3	11.1125	6	10.5967	1	14	2016
340242103	0	9.92334	1	8	3	5	0.1077	0.0141462	0.109438	0.674655	1	0	6	0	0	6	3	0.356876	3	8.0067	0	34	1	1	2	0	0	2	3	11.1125	6	10.5967	1	14	2016
340250102	0	10.5024	3	8	5	3	0.214024	0.0159069	0.541007	0.825345	1	0	0	0	6	6	0	0.0713099	2	8.2943	1	31	1	1	2	0	0	3	4	11.1803	6	10.2036	1	14	2016
340251103	1	11.1563	3	9	4	4	0.876845	0.994022	0.554676	0.75	1	1	3	6	6	3	4	0.80854	5	7.6014	0	23	1	0	4	1	0	3	3	10.8198	5	10.8198	1	14	2016
340252501	1	10.7255	2	8	3	5	0.820586	0.992712	0.325179	0.674655	1	0	4	6	6	6	4	0.576299	2	8.0067	0	24	1	1	3	0	0	3	4	11.9184	4	9.21044	1	14	2016
340256103	1	10.7144	3	5	5	5	0.892786	0.992678	0.5	1	1	1	0	6	2	6	1	0.613696	4	8.0067	1	23	1	1	2	0	0	3	4	11.9184	1	9.21044	1	14	2016
340272101	0	8.98732	2	6	4	5	0.162512	0.0113	0.297841	0.837327	1	0	6	0	0	3	0	0.255904	3	8.51739	1	26	1	1	1	0	0	3	4	11.5129	6	11.2898	1	14	2016
340289101	1	7.7411	2	7	4	4	0.82004	0.983637	0.31151	0.75	1	1	4	6	6	6	3	0.842049	5	8.1608	0	23	1	0	3	0	0	4	4	11.2898	5	11.2898	1	14	2016
340293101	0	10.7144	3	6	3	5	0.191977	0.0165518	0.513669	0.674655	1	1	5	5	4	4	4	0.843746	5	8.51739	1	26	1	1	3	0	0	4	4	11.4098	1	10.5967	1	14	2016
340296101	0	10.4223	1	5	3	3	0.0807674	0.0156635	0.0684312	0.5	1	1	0	0	0	6	4	0.441705	5	7.6014	0	28	1	1	2	0	0	3	4	11.5806	6	10.1659	1	14	2016
340300103	0	8.47658	1	7	2	2	0.0542753	0.0097469	0.0957692	0.25	1	0	0	0	0	0	0	0.0006276	1	5.99396	0	57	0	1	1	0	0	1	4	10.3735	3	8.69968	1	14	2016
340314102	0	10.5024	3	8	3	5	0.197124	0.0159069	0.541007	0.674655	1	1	0	6	0	0	0	0.535389	4	7.6014	1	24	1	1	2	0	0	4	3	9.21044	4	9.21044	1	14	2016
340320103	0	8.69968	2	5	4	3	0.139532	0.0104253	0.284172	0.662673	1	0	0	0	3	6	3	0.136937	3	6.90875	0	22	1	1	3	0	0	3	4	9.54688	4	8.98732	1	14	2016
340321103	1	10.1659	2	7	2	5	0.798386	0.99101	0.31151	0.511982	1	1	4	0	6	6	4	0.626294	5	7.86365	1	25	1	0	3	0	0	4	4	10.5967	4	10.309	1	14	2016
340334101	1	7.82445	2	10	4	3	0.818802	0.98389	0.352517	0.662673	1	1	3	6	6	3	3	0.781912	3	9.90354	0	28	1	1	5	1	0	3	4	11.5129	3	10.309	1	14	2016
340343103	0	11.5129	3	7	3	4	0.186637	0.0189798	0.527338	0.587327	1	1	5	6	6	6	4	0.907711	4	9.21044	1	27	1	1	5	1	1	3	4	12.2061	6	11.6953	1	14	2016
340352101	1	9.94276	3	6	3	3	0.837903	0.990332	0.513669	0.5	1	1	3	6	6	6	5	0.856272	5	8.0067	0	26	1	1	2	0	0	3	3	11.0021	4	9.90354	1	14	2016
340352102	1	9.61587	3	8	3	3	0.842812	0.989337	0.541007	0.5	1	1	2	4	6	6	0	0.603312	5	8.0067	1	27	1	0	5	1	0	4	4	11.0021	4	9.90354	1	14	2016
340379104	1	10.6454	2	8	5	5	0.856907	0.992468	0.325179	1	1	1	2	6	6	6	3	0.763983	5	8.0067	0	21	1	0	4	1	1	3	4	11.6953	3	11.5129	1	14	2016
350004102	0	10.5024	2	6	5	4	0.17411	0.0159069	0.297841	0.912673	1	1	6	0	6	6	2	0.651105	5	8.0067	0	20	1	0	3	0	0	3	4	11.5129	3	9.21044	1	14	2016
350017103	1	10.4913	3	7	3	3	0.841837	0.991999	0.527338	0.5	1	0	6	6	6	6	6	0.707622	5	8.51739	0	26	1	0	4	1	0	3	3	11.5129	6	11.5129	1	14	2016
350023102	1	10.9151	2	7	3	3	0.798599	0.993288	0.31151	0.5	1	1	4	4	6	6	6	0.841131	5	8.51739	0	27	1	1	3	0	0	3	4	11.7753	6	10.309	1	14	2016
350026105	1	10.0433	2	6	3	3	0.793993	0.990637	0.297841	0.5	1	1	0	0	6	4	0	0.349619	3	8.51739	0	34	1	1	1	0	0	5	4	11.5129	6	11.5129	1	14	2016
350026102	1	11.9829	2	8	3	3	0.803612	0.996535	0.325179	0.5	1	1	3	6	6	4	4	0.815575	3	8.51739	1	36	1	1	3	0	0	3	4	11.5129	6	11.5129	1	14	2016
350029105	0	10.4913	3	7	4	5	0.212551	0.0158733	0.527338	0.837327	1	1	0	6	0	6	0	0.577593	5	8.51739	1	40	0	1	2	0	0	4	3	10.5967	4	9.21044	1	14	2016
350035582	1	10.8198	3	7	4	5	0.880351	0.992998	0.527338	0.837327	1	1	1	0	6	5	3	0.475531	3	7.6014	1	22	1	0	3	0	0	3	3	11.6953	4	10.8198	1	14	2016
350047103	0	10.8968	3	7	4	4	0.203599	0.0171062	0.527338	0.75	1	1	6	6	6	6	4	0.946744	3	6.90875	0	22	1	1	2	1	0	3	4	10.8198	1	10.7144	1	25	2016
350058101	0	10.24	1	6	5	4	0.129463	0.0151091	0.0821002	0.912673	1	0	6	6	6	4	5	0.666925	4	8.51739	0	41	0	1	3	0	1	3	4	11.6562	5	10.7579	1	25	2016
350061101	1	10.3735	3	10	5	3	0.886462	0.991641	0.568345	0.825345	1	1	0	6	6	0	0	0.563868	5	9.21044	1	45	0	1	2	0	1	2	4	12.1955	6	10.7579	1	25	2016
350064101	0	10.5967	2	8	4	3	0.151857	0.0161936	0.325179	0.662673	1	0	0	0	6	6	0	0.0713099	2	7.6014	1	47	0	1	1	0	0	2	4	11.3386	3	9.90354	1	25	2016
350070531	1	10.8198	3	10	4	3	0.869146	0.992998	0.568345	0.662673	1	1	2	6	6	6	3	0.763983	5	9.21044	1	22	1	0	3	0	0	4	4	12.192	5	11.2898	1	25	2016
350078103	0	11.2898	5	5	5	5	0.315103	0.0183013	0.931655	1	1	0	0	0	5	6	0	0.0665629	5	0	1	28	1	1	2	0	0	3	4	11.9184	4	11.9184	1	25	2016
350081101	0	10.5967	3	8	4	5	0.215564	0.0161936	0.541007	0.837327	1	1	1	0	6	6	3	0.482566	5	8.41205	0	28	1	1	3	0	0	4	4	10.8198	3	9.61587	1	25	2016
350084102	1	11.2898	4	5	4	4	0.910064	0.994428	0.715827	0.75	1	1	6	6	6	6	3	0.920116	5	7.82445	1	28	1	0	5	1	1	4	4	11.8494	3	9.99884	1	25	2016
350085101	0	9.61587	3	9	3	3	0.178489	0.0132113	0.554676	0.5	1	0	0	0	6	0	0	0.0291063	4	8.51739	1	53	0	1	2	0	0	1	4	10.4913	2	10.4631	1	25	2016
350088102	1	10.8198	3	5	3	4	0.846725	0.992998	0.5	0.587327	1	1	0	0	5	6	5	0.492065	3	9.21044	0	34	1	1	3	0	0	4	4	10.5967	5	11.0509	1	25	2016
350091101	1	10.4631	3	10	3	3	0.850161	0.991914	0.568345	0.5	1	1	2	2	6	6	0	0.52251	5	9.21044	1	26	1	1	2	0	1	4	4	11.1563	3	9.90354	1	25	2016
350093103	1	10.5024	1	8	3	3	0.756434	0.992033	0.109438	0.5	1	1	5	6	6	6	5	0.934339	5	0	0	25	1	0	5	1	0	4	4	9.21044	3	7.82445	1	25	2016
350095101	0	8.51739	3	8	4	4	0.201449	0.009871	0.541007	0.75	1	1	1	6	6	6	4	0.751577	4	8.98732	0	23	1	1	3	0	0	4	4	11.5129	6	10.7364	1	25	2016
350096102	1	11.0021	2	5	4	4	0.821228	0.993553	0.284172	0.75	1	0	0	4	6	6	0	0.232891	4	8.98732	1	24	1	1	2	0	0	4	4	11.5129	6	10.7364	1	25	2016
350109101	1	11.1844	3	7	4	4	0.871315	0.994107	0.527338	0.75	1	1	6	6	6	6	4	0.946744	5	8.0067	0	23	1	0	4	1	0	4	4	11.6953	3	10.5967	1	25	2016
350114102	1	10.4247	4	5	5	5	0.936304	0.991797	0.715827	1	1	0	0	0	6	6	4	0.177806	5	8.51739	0	41	0	1	2	0	0	2	3	12.3014	5	11.9184	1	25	2016
350123101	1	10.7144	2	5	3	4	0.802387	0.992678	0.284172	0.587327	1	1	6	6	6	6	6	1	5	8.69968	1	27	1	1	4	1	0	3	3	11.8247	3	12.6115	1	25	2016
350134101	0	10.309	3	5	4	5	0.206583	0.0153189	0.5	0.837327	1	1	5	4	6	4	3	0.786211	4	9.90354	0	29	1	1	3	0	1	5	4	12.4607	8	12.2061	1	25	2016
350173101	1	10.309	3	8	4	4	0.87229	0.991445	0.541007	0.75	1	1	1	4	5	5	0	0.552497	4	6.21661	1	36	1	1	2	0	0	4	4	11.0744	5	10.7579	1	25	2016
350195101	1	10.4043	4	5	5	4	0.926467	0.991735	0.715827	0.912673	1	1	4	6	6	6	6	0.921933	5	8.51739	0	34	1	1	4	1	0	3	3	12.2061	6	11.0021	1	25	2016
510116103	1	10.309	1	8	2	5	0.757375	0.991445	0.109438	0.511982	1	1	4	6	6	6	3	0.842049	5	8.51739	1	25	1	0	3	0	0	4	4	11.5129	3	13.3047	1	25	2016
360034101	1	8.98732	3	8	3	4	0.851299	0.987426	0.541007	0.587327	1	0	0	0	6	6	2	0.12455	5	8.0067	0	38	0	1	2	0	0	3	4	11.2898	3	11.0822	1	25	2016
360034103	1	9.07624	1	5	3	4	0.754881	0.987696	0.0684312	0.587327	1	0	0	0	0	4	0	0.0287619	3	0	1	56	0	1	2	0	0	5	3	11.5129	3	10.309	1	25	2016
360041601	1	11.5129	3	6	4	5	0.878997	0.995106	0.513669	0.837327	1	1	6	6	6	6	6	1	5	8.85381	0	25	1	1	3	1	0	3	4	12.4292	6	11.5444	1	25	2016
360042551	1	10.5024	2	8	3	4	0.810329	0.992033	0.325179	0.587327	1	1	6	6	6	6	4	0.946744	3	7.6014	1	26	1	1	3	1	0	3	1	10.24	1	10.1065	1	25	2016
360047102	1	6.11147	2	8	4	5	0.829241	0.978681	0.325179	0.837327	1	0	0	6	6	5	3	0.386527	5	9.21044	0	26	1	0	3	0	0	4	4	9.74103	5	9.90354	1	25	2016
360052101	1	9.90354	3	6	2	4	0.829372	0.990212	0.513669	0.424655	1	1	6	6	6	6	3	0.920116	5	9.90354	1	24	1	0	4	1	0	3	3	12.0436	1	11.0021	1	25	2016
360064106	1	11.2898	3	4	3	5	0.854701	0.994428	0.486331	0.674655	1	1	0	6	6	4	6	0.751754	5	8.51739	1	26	1	0	5	1	1	2	4	10.5967	1	11.1563	1	25	2016
360068101	1	10.5024	3	5	3	3	0.836272	0.992033	0.5	0.5	1	1	6	6	6	6	6	1	4	8.51739	0	25	1	0	4	1	0	3	3	11.5129	1	10.309	1	25	2016
360082103	1	10.1267	3	7	3	1	0.821496	0.990891	0.527338	0.32538	1	0	0	0	5	5	0	0.0595283	2	8.69968	1	51	0	1	2	0	0	2	4	9.90354	3	9.21044	1	25	2016
360085101	0	8.2943	1	8	2	2	0.0566907	0.0091926	0.109438	0.25	1	0	0	0	6	4	4	0.163737	2	7.6014	0	29	1	0	2	0	0	3	3	10.8198	3	12.7742	1	25	2016
360086101	1	9.21044	4	8	4	5	0.923919	0.988105	0.756834	0.837327	1	1	6	6	0	0	0	0.769566	5	8.51739	1	54	0	1	3	0	0	5	4	10.309	2	9.90354	1	25	2016
360101101	1	10.779	3	10	3	4	0.860611	0.992874	0.568345	0.587327	1	1	4	6	6	6	6	0.921933	5	8.0067	1	22	1	0	3	1	0	3	4	11.8494	3	12.6115	1	25	2016
360121101	0	10.7144	3	8	3	5	0.197565	0.0165518	0.541007	0.674655	1	0	0	0	6	0	0	0.0291063	2	0	1	27	1	1	2	0	0	3	4	9.21044	5	10.309	1	25	2016
360124102	1	9.90354	3	8	3	4	0.853204	0.990212	0.541007	0.587327	1	0	0	0	6	4	0	0.0572406	3	0	0	24	1	1	1	0	0	3	4	9.21044	5	10.309	1	25	2016
360124101	1	9.61587	5	8	5	5	0.987124	0.989337	0.972662	1	1	1	5	6	6	5	4	0.900676	5	9.21044	0	35	1	1	2	0	0	2	4	12.5062	6	11.9184	1	25	2016
360125101	1	11.9184	2	5	3	3	0.795095	0.996339	0.284172	0.5	1	1	0	6	6	4	4	0.698498	5	8.51739	1	34	1	1	3	0	0	1	3	12.3014	5	11.2898	1	25	2016
360126102	1	11.2898	2	5	3	3	0.793789	0.994428	0.284172	0.5	1	1	5	6	6	6	6	0.960967	3	8.0067	0	26	1	1	1	1	0	3	4	12.3014	5	11.1563	1	25	2016
360134101	1	8.2943	3	6	3	5	0.854064	0.985319	0.513669	0.674655	1	1	2	6	6	6	4	0.790611	4	0	0	27	1	1	1	0	0	4	3	12.1007	8	11.5129	1	25	2016
360136102	1	10.0859	3	8	2	4	0.835339	0.990767	0.541007	0.424655	1	1	5	5	6	4	4	0.85324	5	0	1	27	1	0	4	1	0	4	4	12.1007	8	11.5129	1	25	2016
360157101	1	10.309	2	5	3	5	0.811338	0.991445	0.284172	0.674655	1	1	3	0	6	5	2	0.52697	4	0	1	20	1	0	3	0	0	3	3	11.1563	9	11.5129	1	25	2016
360169104	1	10.3859	2	7	2	2	0.769462	0.991679	0.31151	0.25	1	1	3	6	6	6	6	0.8829	2	8.38959	0	20	1	0	2	0	0	3	4	11.5129	6	11.5129	1	25	2016
360175432	0	10.5967	2	5	3	5	0.144818	0.0161936	0.284172	0.674655	1	1	0	0	4	4	4	0.446621	2	7.6014	1	27	1	1	2	0	0	4	4	11.9184	5	11.0021	1	25	2016
360176431	0	9.21044	4	6	3	4	0.223177	0.0119784	0.729496	0.587327	1	1	4	0	0	5	1	0.510897	3	8.2943	0	34	1	1	2	0	0	1	4	10.6454	3	10.4913	1	25	2016
360192101	1	9.61587	3	10	4	3	0.866644	0.989337	0.568345	0.662673	1	1	0	6	5	5	5	0.727414	3	8.0067	1	23	1	0	2	0	0	3	3	10.9151	3	11.5129	0	1	2016
360197102	0	9.61587	2	3	4	4	0.145642	0.0132113	0.256835	0.75	1	1	5	6	6	5	4	0.900676	4	8.69968	0	25	1	1	3	0	0	3	4	10.5967	5	10.7579	0	1	2016
360216101	0	10.8198	4	5	4	4	0.24197	0.0168721	0.715827	0.75	1	1	2	3	3	3	0	0.527566	4	8.51739	1	46	0	1	1	0	0	2	4	11.2898	5	11.0021	0	1	2016
360225102	0	10.5187	4	8	5	5	0.277764	0.0159566	0.756834	1	1	1	0	5	6	6	6	0.725422	5	8.0067	1	44	0	1	3	0	1	3	4	10.5454	5	10.8198	0	1	2016
360246102	1	9.79818	5	9	5	5	0.990298	0.989892	0.986331	1	1	1	0	0	0	0	2	0.346246	5	8.98732	0	28	1	1	1	0	0	3	4	12.2061	11	11.5129	0	1	2016
360249101	1	10.5024	4	6	3	3	0.883185	0.992033	0.729496	0.5	1	1	6	6	6	6	4	0.946744	5	8.2943	0	22	1	0	3	1	0	1	2	10.8198	4	10.8198	0	1	2016
360250104	1	10.5967	1	10	4	4	0.790255	0.99232	0.136776	0.75	1	1	4	0	6	6	3	0.599666	4	8.51739	1	23	1	0	2	0	0	3	4	11.9184	4	11.1563	0	1	2016
360252102	1	9.64866	2	8	3	4	0.808555	0.989437	0.325179	0.587327	1	1	0	0	6	6	3	0.443556	5	8.2943	0	37	0	1	1	0	0	1	4	9.90354	2	9.21044	0	1	2016
360253101	1	10.7144	1	8	2	4	0.748425	0.992678	0.109438	0.424655	1	0	0	0	6	3	0	0.050206	3	8.2943	1	40	0	0	2	0	0	5	4	9.90354	2	9.21044	0	1	2016
360289102	1	11.1563	2	8	4	4	0.829931	0.994022	0.325179	0.75	1	0	0	0	5	5	0	0.0595283	3	8.51739	1	33	1	0	2	0	0	4	4	11.1803	9	9.90354	0	1	2016
360290101	1	10.5024	1	4	3	3	0.745257	0.992033	0.0547622	0.5	1	0	0	0	6	5	4	0.170771	3	8.51739	0	29	1	1	3	0	0	4	4	11.1803	9	9.90354	0	1	2016
360292103	1	10.3482	4	6	4	5	0.920695	0.991564	0.729496	0.837327	1	1	5	6	6	6	3	0.881083	5	6.90875	1	22	1	0	2	0	0	5	4	10.309	3	9.61587	0	1	2016
360303101	0	8.0067	1	8	3	3	0.0841299	0.0083181	0.109438	0.5	1	1	4	0	2	6	4	0.607306	5	8.2943	1	24	1	0	3	0	0	3	3	11.0021	3	8.51739	0	1	2016
360304101	0	8.0067	3	8	3	4	0.182144	0.0083181	0.541007	0.587327	1	0	4	6	6	6	2	0.523043	5	8.69968	1	21	1	0	2	0	0	3	4	10.9508	3	9.61587	0	1	2016
360306101	0	8.59434	2	5	4	5	0.158901	0.010105	0.284172	0.837327	1	0	0	0	6	6	0	0.0713099	4	7.6014	0	39	0	1	1	0	0	4	3	9.90354	2	9.21044	0	1	2016
360339101	0	10.3859	3	8	3	4	0.187089	0.0155529	0.541007	0.587327	1	0	4	0	6	6	0	0.22742	5	8.0067	1	18	1	1	1	0	0	4	4	10.309	4	10.309	1	20	2016
360344551	1	10.4223	1	5	3	4	0.757678	0.99179	0.0684312	0.587327	1	1	0	6	4	2	4	0.674935	5	9.21044	0	24	1	1	4	1	0	3	3	11.9184	4	11.9184	0	1	2016
370006103	1	10.5558	3	4	3	3	0.833589	0.992196	0.486331	0.5	1	1	4	4	6	6	4	0.787875	5	8.85381	0	37	0	1	2	0	0	2	3	11.5129	3	11.1563	0	1	2016
370007103	0	11.2253	1	5	5	4	0.128716	0.0181051	0.0684312	0.912673	1	0	0	0	3	0	0	0.0148655	2	8.51739	1	51	0	1	1	0	0	3	4	11.5129	2	10.7144	0	1	2016
370016103	0	9.61587	3	7	3	5	0.192488	0.0132113	0.527338	0.674655	1	1	0	0	6	6	3	0.443556	4	8.2943	0	35	1	1	2	0	0	2	3	11.2898	3	10.5967	0	1	2016
370020102	0	11.0021	2	7	2	5	0.133006	0.0174265	0.31151	0.511982	1	0	0	0	6	5	2	0.117515	5	8.0067	1	48	0	0	1	0	0	2	2	11.1804	3	10.7144	1	20	2016
370031102	0	9.90354	1	7	3	5	0.104865	0.014086	0.0957692	0.674655	1	1	6	5	6	4	3	0.865645	5	9.21044	1	25	1	0	1	0	0	5	3	9.39275	1	9.61587	0	1	2016
370038102	0	9.90354	2	8	4	5	0.170004	0.014086	0.325179	0.837327	1	1	4	6	6	4	4	0.854608	5	8.98732	0	23	1	0	2	0	0	3	4	9.21044	2	10.309	0	1	2016
370083102	0	10.8198	3	5	3	3	0.169814	0.0168721	0.5	0.5	1	0	4	0	6	4	1	0.239963	3	8.2943	1	28	1	1	3	0	0	5	4	10.8198	4	10.8198	0	1	2016
370085531	1	10.7893	2	7	3	5	0.817925	0.992906	0.31151	0.674655	1	0	0	0	6	6	0	0.0713099	5	8.2943	0	50	0	1	1	0	0	2	4	10.8198	3	9.39275	0	1	2016
370087102	1	10.8968	3	6	4	4	0.867923	0.993232	0.513669	0.75	1	1	5	5	5	5	1	0.775644	3	8.2943	1	27	1	1	2	0	0	4	2	10.8198	3	9.39275	0	1	2016
370087103	0	10.5024	3	10	2	5	0.184469	0.0159069	0.568345	0.511982	1	0	0	3	6	6	2	0.245729	4	8.51739	1	20	1	0	2	0	0	3	4	9.68041	3	10.7914	1	25	2016
370096102	0	8.0067	1	5	3	5	0.0953345	0.0083181	0.0684312	0.674655	1	1	0	0	6	6	0	0.363688	5	9.21044	1	26	1	1	2	0	0	4	4	11.3621	5	10.8198	0	1	2016
370097103	1	10.0859	2	8	1	2	0.753397	0.990767	0.325179	0.0873925	1	0	0	0	6	6	1	0.0979219	4	9.21044	0	24	1	1	3	0	0	3	4	11.3621	5	10.8198	0	1	2016
370111431	0	10.4913	1	10	1	3	0.0584024	0.0158733	0.136776	0.17472	1	0	0	0	5	0	0	0.0243594	3	8.51739	0	29	1	0	3	0	0	1	4	10.4043	4	9.39275	0	1	2016
370118104	1	10.4223	3	10	4	4	0.878113	0.99179	0.568345	0.75	1	1	2	0	6	6	4	0.548227	4	7.69667	1	19	1	0	2	0	0	5	4	10.4341	5	9.90354	0	1	2016
370134102	0	9.90354	3	10	4	4	0.209918	0.014086	0.568345	0.75	1	1	3	4	2	4	0	0.609289	5	8.2943	0	26	1	0	4	1	0	3	3	10.5967	4	9.90354	0	1	2016
370149102	0	11.4076	1	7	5	1	0.105307	0.0186595	0.0957692	0.650725	1	1	6	0	6	5	0	0.59083	5	9.21044	1	36	1	0	1	0	0	5	2	11.0021	1	10.1267	0	1	2016
370185102	1	9.79818	2	7	4	4	0.824314	0.989892	0.31151	0.75	1	1	6	6	6	6	4	0.946744	5	8.98732	0	28	1	1	4	1	0	3	4	10.8198	4	9.90354	0	1	2016
370187101	1	10.5024	3	9	4	4	0.875486	0.992033	0.554676	0.75	1	1	0	6	6	0	0	0.563868	5	8.51739	0	22	1	0	2	0	0	5	4	10.309	2	10.7144	0	1	2016
370191102	0	10.6454	3	8	3	4	0.187628	0.016342	0.541007	0.587327	1	0	2	0	3	0	0	0.0929088	3	9.21044	1	35	1	1	2	0	1	3	4	11.1563	6	10.309	0	1	2016
370201101	1	10.1267	3	6	3	4	0.848079	0.990891	0.513669	0.587327	1	0	0	0	0	4	0	0.0287619	2	9.54688	0	47	0	1	1	0	0	2	4	11.0021	3	10.0859	0	1	2016
370202581	1	11.6128	3	7	3	3	0.844168	0.99541	0.527338	0.5	1	1	5	6	6	4	6	0.946897	5	8.69968	1	24	1	0	3	1	0	5	3	10.1267	2	10.1267	0	1	2016
370202101	1	10.8198	3	8	4	5	0.883145	0.992998	0.541007	0.837327	1	1	4	6	6	6	4	0.868677	5	8.69968	1	24	1	0	3	0	0	5	3	10.1267	2	10.1267	0	1	2016
370247101	1	10.6407	2	5	2	4	0.78399	0.992454	0.284172	0.424655	1	1	4	6	6	6	4	0.868677	5	8.51739	0	27	1	0	3	0	0	5	4	10.5967	1	10.1267	0	1	2016
370258101	0	8.0067	4	5	4	4	0.236124	0.0083181	0.715827	0.75	1	0	0	0	6	5	0	0.0642752	2	6.21661	1	31	1	1	1	0	0	4	4	9.21044	3	8.51739	0	18	2016
370258102	0	6.90875	3	10	5	5	0.231731	0.0049795	0.568345	1	1	0	0	4	6	6	0	0.232891	5	9.21044	0	18	1	1	1	0	0	4	4	10.5967	3	10.4631	0	16	2016
370263101	0	10.5967	4	8	3	5	0.24144	0.0161936	0.756834	0.674655	1	1	0	0	0	4	1	0.347752	5	8.1608	1	26	1	1	1	0	0	4	4	10.309	3	10.309	0	16	2016
370269101	0	7.31389	3	7	2	4	0.159667	0.0062114	0.527338	0.424655	1	1	6	4	6	4	3	0.825244	5	8.51739	1	31	1	0	2	0	0	3	3	10.9526	12	11.2898	1	3	2016
370270102	0	9.54688	3	7	5	5	0.228831	0.0130015	0.527338	1	1	1	6	0	5	5	2	0.639323	5	8.51739	1	29	1	1	2	0	0	5	4	10.9526	12	11.2898	1	3	2016
370276102	0	10.4913	3	5	5	5	0.225205	0.0158733	0.5	1	1	1	0	6	6	6	2	0.659311	4	7.6014	0	30	1	1	1	0	0	5	4	10.5967	6	9.90354	1	3	2016
370298101	0	10.309	3	5	5	5	0.224827	0.0153189	0.5	1	1	1	0	0	5	6	2	0.412181	5	8.0067	0	29	1	1	1	0	0	5	4	11.1844	5	10.0859	1	3	2016
370319102	0	9.10509	3	5	3	3	0.166251	0.0116581	0.5	0.5	1	0	0	0	6	5	0	0.0642752	1	7.6014	0	34	1	1	1	0	0	2	3	9.90354	4	9.58197	1	3	2016
370322102	1	10.701	2	10	3	5	0.826124	0.992637	0.352517	0.674655	1	0	0	0	6	6	3	0.151178	5	6.90875	1	25	1	1	2	0	0	2	3	11.1803	5	10.7579	1	3	2016
370326102	0	8.0067	2	5	3	3	0.119849	0.0083181	0.284172	0.5	1	1	0	6	1	0	2	0.593373	3	0	1	22	1	1	2	0	1	4	3	9.90354	1	10.5967	1	3	2016
370328101	0	10.8317	3	7	3	3	0.175427	0.0169084	0.527338	0.5	1	0	0	0	3	0	1	0.0414775	1	0	1	41	0	1	2	0	0	3	4	10.8198	6	10.4913	1	3	2016
370328102	0	11.1273	1	6	3	5	0.104614	0.0178071	0.0821002	0.674655	1	1	0	6	6	6	5	0.739195	5	0	1	20	1	1	1	0	0	3	3	10.8198	1	10.4913	0	21	2016
370331551	0	8.41205	1	7	4	5	0.120009	0.0095507	0.0957692	0.837327	1	0	0	0	6	4	1	0.0838526	2	6.39859	1	17	1	1	1	0	0	4	4	10.9151	7	10.1267	1	3	2016
370332101	0	10.3688	2	7	3	3	0.130346	0.0155008	0.31151	0.5	1	0	0	0	4	2	0	0.0336775	1	6.39859	1	47	0	1	1	0	0	5	4	10.9151	7	10.1267	1	3	2016
370334101	0	10.309	2	5	3	4	0.134427	0.0153189	0.284172	0.587327	1	1	4	3	6	5	4	0.740439	4	8.2943	0	19	1	0	1	0	0	3	3	11.6953	7	10.7579	1	3	2016
370342102	0	10.4043	2	6	4	5	0.165456	0.0156087	0.297841	0.837327	1	0	6	4	6	6	2	0.520307	2	9.21044	0	33	1	1	2	0	0	3	4	11.2898	3	11.0021	1	3	2016
370357101	0	8.41205	3	8	5	5	0.229267	0.0095507	0.541007	1	1	0	0	0	6	2	0	0.0431713	5	7.6014	0	29	1	1	1	0	0	3	4	11.1563	6	10.8629	1	3	2016
370363102	0	10.5024	2	5	4	4	0.153072	0.0159069	0.284172	0.75	1	1	6	6	6	6	5	0.973372	5	8.38959	0	30	1	1	3	1	0	3	3	11.2898	9	10.7579	1	3	2016
370417104	1	10.5866	3	8	3	3	0.84483	0.992289	0.541007	0.5	1	1	2	0	4	3	0	0.411133	2	8.51739	1	43	0	1	1	0	0	2	4	11.6641	7	11.7321	0	26	2016
370420102	0	10.309	1	9	2	3	0.0734653	0.0153189	0.123107	0.337327	1	1	6	0	6	6	1	0.624477	4	7.6014	1	26	1	0	2	0	0	3	3	11.1803	6	10.7579	0	15	2016
370429601	1	7.6014	2	7	4	5	0.829543	0.983212	0.31151	0.837327	1	0	0	0	6	6	0	0.0713099	3	6.90875	0	26	1	1	2	0	0	2	4	10.5967	8	9.90354	0	15	2016
370432101	1	10.4631	3	6	3	4	0.848778	0.991914	0.513669	0.587327	1	1	4	2	6	6	3	0.680444	5	6.90875	1	24	1	0	3	0	0	3	4	10.6091	3	10.7579	0	15	2016
370434102	0	10.8968	3	8	3	4	0.18815	0.0171062	0.541007	0.587327	1	1	0	0	6	6	0	0.363688	4	8.38959	1	24	1	0	2	0	0	2	4	10.309	6	9.90354	0	15	2016
370444102	0	10.309	2	10	2	5	0.139948	0.0153189	0.352517	0.511982	1	1	6	0	6	6	0	0.597865	3	8.38959	1	30	1	1	2	0	0	2	4	11.1803	5	10.1267	0	15	2016
370448101	0	8.51739	1	8	4	3	0.103435	0.009871	0.109438	0.662673	1	0	4	0	6	5	1	0.246997	3	8.0067	1	20	1	0	2	0	0	4	4	11.2898	1	11.1563	0	15	2016
370449101	0	9.62912	2	9	3	3	0.134397	0.0132515	0.338848	0.5	1	0	0	0	6	0	0	0.0291063	5	6.90875	0	35	1	1	1	0	0	3	4	10.8198	5	10.8198	0	15	2016
370463102	0	10.779	2	7	3	4	0.140992	0.016748	0.31151	0.587327	1	1	0	6	6	6	1	0.632683	4	8.0067	1	25	1	1	2	0	0	3	3	10.8198	3	10.7144	0	15	2016
370464102	1	10.309	3	10	3	3	0.849841	0.991445	0.568345	0.5	1	0	0	0	6	5	0	0.0642752	3	8.0067	0	44	0	1	1	0	0	3	4	10.8198	3	10.7144	0	15	2016
370467102	1	10.5024	2	7	3	3	0.797741	0.992033	0.31151	0.5	1	0	5	3	6	6	5	0.520757	5	6.90875	0	23	1	0	3	0	0	3	3	10.9151	1	9.61587	1	3	2016
370472101	0	9.47278	3	8	3	3	0.175398	0.0127761	0.541007	0.5	1	0	0	0	5	4	1	0.0791057	3	6.90875	1	36	1	1	2	0	0	3	3	11.2898	10	10.7144	0	15	2016
370488102	1	10.7144	5	5	5	5	0.981025	0.992678	0.931655	1	1	1	3	6	6	6	5	0.856272	4	6.31173	0	26	1	1	1	0	0	3	1	11.1803	5	10.7579	0	15	2016
370507102	1	8.2943	3	5	3	3	0.831683	0.985319	0.5	0.5	1	0	4	4	4	4	0	0.365438	2	8.0067	1	41	0	1	2	0	0	3	4	11.5229	1	10.5967	0	15	2016
370509104	0	10.4341	3	10	4	5	0.220814	0.0156995	0.568345	0.837327	1	0	0	0	4	1	0	0.0266429	4	8.0067	0	38	0	1	1	0	0	4	4	11.5229	6	10.5967	0	15	2016
370509103	0	10.5024	5	10	3	5	0.290951	0.0159069	1	0.674655	1	1	2	4	4	5	0	0.586784	4	6.90875	1	23	1	0	2	0	0	5	4	10.8198	3	10.1267	0	15	2016
370528101	1	9.35019	3	5	3	4	0.843671	0.98853	0.5	0.587327	1	1	6	3	6	6	3	0.798912	5	6.90875	0	21	1	1	2	0	0	4	3	11.1803	13	10.7579	0	15	2016
370529104	1	9.10509	1	6	4	5	0.785772	0.987784	0.0821002	0.837327	1	1	0	6	6	5	1	0.625649	4	7.82445	0	16	1	1	1	0	0	3	4	10.309	5	10.309	0	15	2016
370538101	1	11.8494	3	5	3	3	0.839071	0.996129	0.5	0.5	1	1	6	6	6	6	4	0.946744	4	8.51739	0	27	1	1	5	1	1	3	3	11.2385	1	12.2061	0	15	2016
370539102	0	9.68041	2	9	5	5	0.190578	0.0134075	0.338848	1	1	0	6	0	4	0	1	0.280401	5	8.51739	1	52	0	1	3	0	1	4	4	11.2385	2	12.2061	0	15	2016
370543101	0	9.41906	2	5	2	2	0.0947471	0.0126128	0.284172	0.25	1	1	0	0	6	4	3	0.429487	4	8.51739	0	37	0	0	2	0	0	3	3	10.7144	4	10.309	0	15	2016
370547101	1	10.3735	1	5	3	3	0.747783	0.991641	0.0684312	0.5	1	0	1	6	6	6	4	0.459199	5	9.90354	0	23	1	1	2	0	0	1	3	11.6953	6	11.9184	0	15	2016
370555105	1	10.9151	2	5	1	1	0.736948	0.993288	0.284172	0.0001	1	1	0	6	0	6	4	0.684089	5	9.68041	1	28	1	0	2	0	0	4	4	12.0436	4	11.5129	0	15	2016
370556101	0	10.5967	3	8	4	5	0.215564	0.0161936	0.541007	0.837327	1	0	0	0	6	6	0	0.0713099	1	7.6014	1	41	0	1	1	0	0	2	4	11.4457	5	11.0525	0	15	2016
370558101	1	10.3288	1	5	4	4	0.775727	0.991505	0.0684312	0.75	1	0	0	0	6	6	3	0.151178	3	7.6014	0	38	0	1	1	0	0	2	4	11.4457	5	11.0525	0	15	2016
370605102	0	8.51739	3	8	2	2	0.145375	0.009871	0.541007	0.25	1	0	0	0	6	0	0	0.0291063	4	5.86079	0	30	1	1	1	0	0	4	3	9.21044	3	9.21044	0	15	2016
370608101	0	8.51739	3	5	3	5	0.184617	0.009871	0.5	0.674655	1	0	6	6	6	6	5	0.680994	3	5.86079	1	37	0	1	2	0	0	3	3	9.21044	3	9.21044	0	15	2016
370617102	0	11.1914	2	9	3	5	0.157231	0.018002	0.338848	0.674655	1	1	6	3	6	6	0	0.719044	3	9.21044	1	32	1	1	2	0	0	3	3	10.8198	1	10.8198	1	25	2016
370620102	1	9.65509	3	5	4	4	0.862548	0.989457	0.5	0.75	1	1	2	5	4	6	3	0.714087	5	8.2943	0	28	1	1	1	0	0	3	4	12.5776	6	11.6953	0	15	2016
370622103	0	8.0067	3	5	2	3	0.145725	0.0083181	0.5	0.337327	1	1	0	0	6	6	0	0.363688	3	6.90875	1	32	1	1	1	0	0	3	4	10.8198	6	11.5129	0	15	2016
370694101	0	10.4913	1	8	5	5	0.145367	0.0158733	0.109438	1	1	1	0	0	6	2	2	0.388789	5	8.2943	0	28	1	1	3	0	0	5	4	11.5129	2	11.1563	1	5	2016
370725101	0	9.39275	3	8	3	3	0.175231	0.0125328	0.541007	0.5	1	1	0	6	4	6	1	0.623189	3	8.51739	0	33	1	1	2	0	0	2	4	11.1563	6	10.5967	0	15	2016
370749103	0	11.3206	2	7	3	4	0.142118	0.0183949	0.31151	0.587327	1	0	0	0	5	6	0	0.0665629	3	9.90354	1	49	0	0	2	0	0	4	4	11.3548	3	10.5967	0	15	2016
370770101	0	9.21044	3	10	3	5	0.200028	0.0119784	0.568345	0.674655	1	1	0	0	4	6	0	0.354194	5	7.09091	1	29	1	0	3	0	0	3	3	11.0021	3	11.2898	0	15	2016
370774102	0	9.39275	3	7	3	4	0.182231	0.0125328	0.527338	0.587327	1	1	6	6	6	6	2	0.893488	5	9.90354	0	26	1	1	3	0	0	4	4	11.2898	6	11.5129	0	15	2016
370786102	1	9.21044	3	5	5	5	0.889661	0.988105	0.5	1	1	1	6	6	6	6	6	1	5	8.0067	0	30	1	1	1	1	0	3	4	11.4076	6	11.2898	0	15	2016
370787431	1	9.99884	3	7	3	4	0.850607	0.990502	0.527338	0.587327	1	1	4	6	2	2	2	0.768295	3	8.0067	0	20	1	0	2	0	0	2	4	11.4076	6	11.2898	0	15	2016
370791102	0	10.8198	4	3	4	2	0.216795	0.0168721	0.68849	0.575345	1	0	0	0	5	5	3	0.139396	5	8.1608	1	55	0	1	2	0	0	5	4	11.5129	6	11.1563	0	15	2016
211477105	1	11.0822	3	10	3	4	0.861241	0.993796	0.568345	0.587327	1	1	5	6	3	1	3	0.831669	3	8.2943	1	34	1	1	3	0	0	1	3	11.2898	6	10.1267	0	15	2016
211477104	1	9.61587	3	8	4	5	0.880643	0.989337	0.541007	0.837327	1	1	2	0	6	4	4	0.534158	5	8.2943	0	34	1	1	2	0	0	5	4	11.2898	6	10.1267	0	15	2016
211477101	1	9.61587	2	10	5	5	0.860355	0.989337	0.352517	1	1	1	6	6	6	6	1	0.86686	5	8.0067	0	19	1	1	1	0	0	5	4	11.0021	6	11.0021	0	15	2016
410056102	1	10.1267	3	8	3	5	0.863461	0.990891	0.541007	0.674655	1	0	0	0	4	4	0	0.0477468	4	8.51739	0	23	1	1	3	0	0	3	4	10.8198	2	10.309	0	15	2016
410109431	1	10.5454	1	8	5	5	0.812597	0.992164	0.109438	1	1	1	5	4	5	6	4	0.822161	5	8.51739	0	25	1	1	1	0	0	3	3	11.4076	4	12.5425	0	15	2016
410109104	1	6.55251	4	7	4	4	0.905808	0.980022	0.743165	0.75	1	0	4	6	6	4	0	0.455734	5	8.2943	1	45	0	1	2	0	1	1	4	10.8198	5	10.309	0	15	2016
410116101	1	10.309	3	7	2	4	0.833009	0.991445	0.527338	0.424655	1	1	4	5	6	6	2	0.77502	5	7.82445	0	21	1	0	2	0	0	4	4	11.5129	4	11.0021	0	15	2016
410138104	1	10.309	2	8	4	4	0.82817	0.991445	0.325179	0.75	1	0	0	6	6	6	3	0.393561	4	8.0067	0	22	1	0	3	0	0	5	4	10.5967	4	10.309	0	15	2016
410146103	0	11.0021	3	6	3	5	0.192575	0.0174265	0.513669	0.674655	1	1	6	6	6	6	4	0.946744	3	8.0067	1	32	1	1	2	1	0	4	4	11.7753	6	11.6082	0	15	2016
410147104	0	10.8198	3	5	1	2	0.123541	0.0168721	0.5	0.0873925	1	0	6	3	6	6	0	0.426666	3	8.0067	0	30	1	0	3	0	0	3	4	11.7753	6	11.6082	0	15	2016
410159101	1	9.90354	2	6	3	3	0.793702	0.990212	0.297841	0.5	1	0	3	0	3	3	3	0.23291	3	6.68586	1	38	0	1	2	0	0	3	3	11.2898	5	10.5967	0	15	2016
410162104	0	9.90354	1	7	3	3	0.0852777	0.014086	0.0957692	0.5	1	0	0	0	1	6	0	0.0475753	1	7.6014	1	44	0	1	2	0	0	2	4	10.5967	4	10.8198	0	15	2016
410167106	0	9.90354	3	5	4	3	0.186153	0.014086	0.5	0.662673	1	0	4	0	6	6	4	0.333916	3	6.39859	1	35	1	1	2	0	0	2	4	11.4076	5	11.3504	0	15	2016
410182103	1	10.8198	3	8	3	3	0.845314	0.992998	0.541007	0.5	1	1	5	0	6	6	4	0.665327	5	8.51739	1	29	1	1	1	0	0	2	4	11.5129	7	12.4292	0	15	2016
410182105	0	10.0859	1	8	1	2	0.0421778	0.0146404	0.109438	0.0873925	1	1	0	0	6	6	0	0.363688	3	7.09091	1	27	1	0	2	0	0	4	3	10.3735	5	10.3735	0	15	2016
410184102	0	10.8198	2	5	3	4	0.135489	0.0168721	0.284172	0.587327	1	1	6	0	3	6	1	0.610236	3	7.6014	1	52	0	0	3	0	0	2	4	10.8198	5	11.1563	0	15	2016
410187103	0	10.5024	3	7	2	3	0.1565	0.0159069	0.527338	0.337327	1	1	6	3	6	6	3	0.798912	4	6.90875	0	19	1	0	1	0	0	2	2	11.1803	3	10.8198	0	15	2016
410190102	1	8.2943	3	1	5	5	0.87658	0.985319	0.445324	1	1	1	4	4	4	4	0	0.657816	5	8.51739	0	26	1	1	1	0	0	5	3	11.5129	7	11.0021	0	15	2016
410192101	1	7.26613	5	10	4	4	0.959793	0.982192	1	0.75	1	0	4	6	6	5	3	0.542637	5	8.0067	0	28	1	1	3	0	0	4	3	10.5454	6	10.4913	1	8	2016
410192102	0	10.309	2	8	3	3	0.133016	0.0153189	0.325179	0.5	1	0	0	0	2	3	0	0.0312183	2	8.51739	1	31	1	1	1	0	0	3	4	11.1803	3	10.8198	1	14	2016
410193431	1	10.0859	4	10	5	5	0.94957	0.990767	0.784172	1	1	0	0	2	2	5	0	0.126066	3	7.6014	0	37	0	1	2	0	0	3	4	11.0021	6	10.5967	1	17	2016
410220103	0	10.6526	2	8	4	4	0.161767	0.0163636	0.325179	0.75	1	0	0	0	6	6	0	0.0713099	5	0	1	30	1	0	2	0	0	3	3	9.90354	3	9.90354	1	17	2016
410222101	0	9.90354	3	5	4	3	0.186153	0.014086	0.5	0.662673	1	0	0	0	6	6	3	0.151178	4	6.90875	0	25	1	1	2	0	0	3	4	10.4631	5	10.1267	1	17	2016
410225101	0	10.4913	3	5	5	5	0.225205	0.0158733	0.5	1	1	1	6	2	6	6	2	0.731883	5	8.0067	1	29	1	1	3	0	0	4	4	9.21044	3	9.90354	1	17	2016
410226101	0	8.69968	3	8	3	4	0.183585	0.0104253	0.541007	0.587327	1	1	1	0	6	6	1	0.42931	5	8.0067	0	28	1	1	2	0	0	3	3	9.21044	3	9.90354	1	17	2016
410233101	1	11.0822	5	7	3	4	0.941097	0.993796	0.958993	0.587327	1	1	0	4	6	6	6	0.685021	3	8.0067	1	29	1	0	3	0	0	3	3	9.21044	3	9.10509	1	17	2016
410239103	0	8.0067	2	8	3	3	0.128231	0.0083181	0.325179	0.5	1	1	0	6	6	6	3	0.685939	5	6.21661	1	21	1	0	2	0	0	5	4	9.21044	3	8.98732	1	17	2016
410274101	0	10.7685	3	7	3	5	0.194883	0.0167162	0.527338	0.674655	1	1	3	0	6	6	3	0.560633	5	8.2943	1	30	1	0	5	1	0	5	3	11.2898	4	10.8198	1	17	2016
410279102	1	10.6454	2	8	3	3	0.800833	0.992468	0.325179	0.5	1	1	4	6	6	6	5	0.895305	4	8.2943	1	29	1	0	3	0	0	3	3	11.2898	4	10.8198	1	17	2016
410290102	0	10.3578	3	5	4	4	0.196891	0.0154672	0.5	0.75	1	1	3	6	6	5	3	0.795981	5	9.21044	0	29	1	1	3	0	0	5	4	12.2061	5	11.9184	1	17	2016
410290101	1	10.8198	2	7	3	4	0.808194	0.992998	0.31151	0.587327	1	1	0	0	6	6	5	0.496812	5	9.21044	1	26	1	1	3	0	0	3	4	12.2061	5	11.9184	1	17	2016
410291102	1	11.1563	3	10	3	4	0.861395	0.994022	0.568345	0.587327	1	1	4	6	6	4	0	0.748112	5	9.21044	1	31	1	1	5	1	1	3	3	12.2061	5	11.9184	1	17	2016
410293102	0	10.5187	1	10	4	4	0.122976	0.0159566	0.136776	0.75	1	0	0	0	0	2	1	0.0413047	3	0	1	32	1	1	1	0	0	5	3	11.5129	6	10.8198	1	17	2016
410306102	0	11.2898	2	4	5	5	0.179951	0.0183013	0.270504	1	1	1	0	0	6	5	0	0.356653	5	9.21044	1	34	1	1	2	0	0	5	4	11.5129	4	10.309	1	17	2016
410350101	1	7.6014	1	8	3	3	0.750405	0.983212	0.109438	0.5	1	0	2	3	6	6	6	0.430285	5	8.0067	0	21	1	0	3	0	0	4	4	9.90354	3	9.21044	1	17	2016
410359101	1	10.4913	3	9	5	5	0.9035	0.991999	0.554676	1	1	0	0	0	5	5	0	0.0595283	5	6.90875	1	35	1	1	3	0	1	5	3	11.5049	7	10.6759	1	17	2016
410363101	1	10.0859	3	8	4	4	0.871826	0.990767	0.541007	0.75	1	1	0	6	6	6	5	0.739195	5	6.90875	0	31	1	1	3	0	0	4	4	11.5049	7	10.6759	1	17	2016
410365102	1	10.309	3	5	3	5	0.855457	0.991445	0.5	0.674655	1	1	5	5	6	6	3	0.840681	4	8.0067	1	19	1	0	2	0	0	3	4	10.309	3	9.90354	1	17	2016
410376103	0	9.90354	2	9	5	4	0.181248	0.014086	0.338848	0.912673	1	0	0	0	1	0	0	0.0053717	3	8.0067	0	36	1	1	1	0	0	3	4	11.1563	3	10.309	1	17	2016
410381101	0	10.6454	5	4	5	5	0.31097	0.016342	0.917986	1	1	1	5	0	0	6	0	0.530353	5	8.0067	1	51	0	1	1	0	0	5	4	9.86272	4	9.86272	1	17	2016
410386103	0	8.69968	3	7	2	5	0.172341	0.0104253	0.527338	0.511982	1	1	6	5	6	6	6	0.959599	5	9.21044	0	26	1	1	3	1	0	4	4	10.8198	5	10.309	1	17	2016
410387101	1	10.2542	4	8	2	5	0.889602	0.991278	0.756834	0.511982	1	1	5	0	0	4	0	0.516283	5	9.21044	1	26	1	1	2	0	0	5	4	10.8198	5	10.309	1	17	2016
410392102	1	8.51739	2	5	3	3	0.788027	0.985997	0.284172	0.5	1	1	4	6	6	4	5	0.881236	5	8.0067	0	23	1	0	3	0	0	5	3	11.9184	6	11.0021	1	17	2016
410393101	0	10.309	2	9	3	5	0.155397	0.0153189	0.338848	0.674655	1	0	3	5	5	6	2	0.438862	4	8.0067	1	28	1	1	1	0	0	3	4	11.9184	6	11.0021	1	17	2016
410399104	1	10.1267	1	8	2	3	0.73741	0.990891	0.109438	0.337327	1	1	2	6	6	6	6	0.843867	5	8.69968	0	25	1	0	3	0	1	3	4	9.90354	6	9.21044	1	17	2016
410409102	0	10.3189	3	3	4	5	0.201016	0.0153491	0.472662	0.837327	1	1	4	6	6	6	2	0.815421	5	7.6014	0	26	1	1	3	0	0	5	2	9.21044	6	9.21044	1	17	2016
410416101	0	8.85381	2	8	3	3	0.129992	0.010894	0.325179	0.5	1	0	0	0	5	0	1	0.0509714	1	8.38959	0	28	1	1	1	0	0	5	4	10.5967	7	9.39275	1	17	2016
410435101	1	8.0067	4	8	5	5	0.939661	0.984444	0.756834	1	1	0	0	0	6	6	3	0.151178	4	7.90138	0	26	1	1	2	0	0	5	4	11.2898	11	11.7361	1	17	2016
410438101	1	10.5024	3	7	5	5	0.897934	0.992033	0.527338	1	1	1	4	6	6	6	3	0.842049	5	7.6014	0	27	1	0	3	0	0	5	4	10.5967	3	10.1267	1	17	2016
410440101	1	8.43403	3	6	4	5	0.872598	0.985744	0.513669	0.837327	1	0	3	0	4	5	4	0.278354	4	6.90875	0	33	1	1	1	0	0	3	4	10.8198	4	10.309	1	17	2016
410489103	0	10.309	3	10	3	5	0.202311	0.0153189	0.568345	0.674655	1	0	5	6	0	6	0	0.480358	5	5.70711	1	22	1	1	2	0	0	5	4	11.1563	3	10.7144	1	17	2016
410493102	0	7.6014	3	8	3	3	0.171509	0.0070857	0.541007	0.5	1	0	0	0	4	0	0	0.0196124	1	8.0067	0	30	1	1	2	0	0	2	4	10.9151	7	9.90354	1	17	2016
410495103	1	12.3014	3	8	4	5	0.886224	0.997504	0.541007	0.837327	1	1	6	6	6	6	1	0.86686	5	7.6014	1	28	1	0	5	1	0	3	4	9.90354	4	9.90354	1	2	2016
410505104	0	8.69968	2	8	2	2	0.101635	0.0104253	0.325179	0.25	1	0	0	0	6	5	0	0.0642752	5	6.21661	0	31	1	0	1	0	0	1	3	10.8198	3	9.90354	0	30	2016
410508102	1	10.8198	3	6	3	5	0.859313	0.992998	0.513669	0.674655	1	1	3	6	6	6	3	0.803016	5	6.21661	1	30	1	1	2	0	0	3	3	10.8198	3	9.90354	0	30	2016
410514102	0	9.98049	1	5	2	3	0.0616059	0.01432	0.0684312	0.337327	1	0	0	0	6	6	0	0.0713099	2	0	0	35	1	0	3	0	0	3	4	9.61587	5	9.61587	1	17	2016
410530101	1	10.7144	4	8	4	4	0.917251	0.992678	0.756834	0.75	1	1	6	6	6	5	4	0.939709	5	7.6014	0	31	1	1	3	1	0	5	4	9.77571	2	9.77571	1	17	2016
410537101	0	8.0067	2	9	3	3	0.131026	0.0083181	0.338848	0.5	1	0	6	6	6	6	4	0.654366	3	7.37838	0	18	1	1	1	0	0	3	4	11.1548	4	9.5179	1	2	2016
410539104	0	10.5024	3	7	4	5	0.212573	0.0159069	0.527338	0.837327	1	0	6	6	6	6	4	0.654366	5	7.37838	0	25	1	0	3	0	0	4	4	11.1548	4	9.5179	1	17	2016
410541104	0	10.5024	2	5	3	4	0.134829	0.0159069	0.284172	0.587327	1	1	6	6	6	6	3	0.920116	5	8.98732	0	20	1	0	3	0	1	3	4	11.2898	4	10.5967	1	17	2016
410549104	1	10.5967	5	7	5	4	0.976575	0.99232	0.958993	0.912673	1	1	6	6	6	6	1	0.86686	5	6.21661	1	42	0	0	3	0	0	5	3	9.21044	5	9.21044	1	17	2016
410552101	1	10.3859	3	10	3	4	0.859794	0.991679	0.568345	0.587327	1	0	0	0	6	6	0	0.0713099	4	6.39859	1	28	1	0	1	0	0	3	4	10.8198	4	10.309	1	17	2016
410559101	0	10.24	4	5	3	5	0.232316	0.0151091	0.715827	0.674655	1	0	0	0	6	6	0	0.0713099	3	6.39859	0	45	0	1	1	0	0	5	3	11.0021	3	10.309	1	22	2016
410566103	1	8.2943	3	5	3	3	0.831683	0.985319	0.5	0.5	1	0	6	4	6	6	2	0.520307	5	0	1	21	1	0	1	0	0	3	3	9.90354	4	9.21044	1	17	2016
410575103	0	10.5024	4	5	4	3	0.231517	0.0159069	0.715827	0.662673	1	0	6	0	0	3	1	0.282516	5	0	1	23	1	0	1	0	0	5	3	9.99884	3	8.0067	1	17	2016
410582103	0	8.59434	3	8	5	4	0.219852	0.010105	0.541007	0.912673	1	1	2	0	6	6	0	0.441731	3	7.6014	1	20	1	0	2	0	0	5	4	11.1563	3	10.309	1	17	2016
410709102	0	10.5024	1	4	3	5	0.0977267	0.0159069	0.0547622	0.674655	1	1	0	0	5	4	4	0.451368	3	8.0067	0	18	1	0	2	0	0	4	4	11.9184	4	11.2253	1	17	2016
410740101	1	12.8992	3	7	3	3	0.846841	0.999321	0.527338	0.5	1	1	6	6	6	6	6	1	5	7.6014	0	28	1	1	3	1	1	3	4	10.9151	5	9.90354	1	17	2016
410785101	1	10.4968	3	7	3	4	0.851642	0.992016	0.527338	0.587327	1	1	1	6	6	6	0	0.645081	4	7.6014	1	27	1	1	2	0	0	2	4	10.9697	6	10.1024	1	17	2016
410786101	1	9.98049	3	7	3	4	0.850569	0.990446	0.527338	0.587327	1	0	0	6	6	6	1	0.340305	4	7.6014	0	27	1	1	2	0	0	5	4	10.9697	6	10.1024	1	17	2016
410801103	0	8.2943	3	8	3	4	0.182742	0.0091926	0.541007	0.587327	1	1	0	6	6	6	0	0.606071	5	7.31389	1	41	0	1	3	0	0	4	3	10.5967	1	10.5454	1	17	2016
410810105	1	10.5967	3	7	4	5	0.879887	0.99232	0.527338	0.837327	1	1	3	6	6	6	5	0.856272	5	6.90875	0	28	1	1	3	0	0	3	4	10.24	4	10.24	1	17	2016
410816103	0	10.309	3	10	4	4	0.210761	0.0153189	0.568345	0.75	1	0	3	6	5	6	3	0.505891	4	8.0067	0	26	1	1	4	1	0	4	4	11.2898	5	9.61587	1	17	2016
410816101	0	8.98732	3	5	5	5	0.22208	0.0113	0.5	1	1	1	3	0	5	6	0	0.476018	5	8.0067	1	25	1	1	4	1	0	5	3	11.2898	5	9.61587	1	17	2016
410830106	0	9.90354	3	5	4	5	0.205741	0.014086	0.5	0.837327	1	1	3	0	6	6	0	0.480765	5	8.0067	0	23	1	0	3	0	0	5	4	10.7144	4	10.309	1	17	2016
410834102	1	10.309	3	5	4	5	0.8737	0.991445	0.5	0.837327	1	0	4	6	6	6	4	0.576299	4	7.6014	0	22	1	0	1	0	0	3	4	10.1267	4	9.21044	1	17	2016
410850102	0	9.61587	3	10	4	4	0.20932	0.0132113	0.568345	0.75	1	0	1	1	1	5	0	0.119928	4	8.0067	1	30	1	1	1	0	0	5	4	10.0859	4	9.68041	1	17	2016
410853101	1	11.4721	3	8	4	4	0.874707	0.994982	0.541007	0.75	1	1	6	6	5	6	3	0.915369	4	8.0067	1	26	1	0	5	1	0	4	3	10.309	3	8.69968	1	20	2016
410855105	1	9.90354	3	5	4	3	0.853271	0.990212	0.5	0.662673	1	0	3	0	1	1	0	0.129479	2	8.51739	1	44	0	1	1	0	0	4	4	10.8198	4	10.309	1	17	2016
410856101	1	10.24	3	5	5	5	0.8918	0.991235	0.5	1	1	0	0	4	6	6	3	0.312759	5	8.1608	0	28	1	0	2	0	0	3	4	10.309	4	9.61587	1	17	2016
410857103	1	8.69968	3	5	3	4	0.842319	0.986552	0.5	0.587327	1	1	6	6	6	6	4	0.946744	4	6.90875	1	24	1	1	3	1	0	3	4	9.79818	2	9.39275	1	17	2016
410858105	0	10.309	3	8	3	3	0.177135	0.0153189	0.541007	0.5	1	1	1	0	0	0	0	0.332016	1	8.85381	1	53	0	1	3	0	0	2	4	10.309	3	9.74103	1	17	2016
410869202	0	9.21044	4	8	4	5	0.256802	0.0119784	0.756834	0.837327	1	1	0	0	4	4	0	0.340125	2	7.31389	1	35	1	1	1	0	0	2	3	10.309	5	7.17089	1	17	2016
410880101	1	10.5967	2	7	3	3	0.797937	0.99232	0.31151	0.5	1	1	0	6	6	0	0	0.563868	5	8.69968	1	35	1	1	1	0	0	3	4	10.5967	4	9.21044	1	17	2016
410934101	1	10.5024	3	5	3	5	0.855859	0.992033	0.5	0.674655	1	1	0	6	6	0	3	0.643736	5	6.39859	0	24	1	0	1	0	0	2	3	10.309	4	9.90354	1	17	2016
410949102	0	10.4913	2	10	2	3	0.12074	0.0158733	0.352517	0.337327	1	0	0	0	5	0	0	0.0243594	2	8.0067	0	40	0	0	2	0	0	2	3	11.2253	3	10.8875	1	17	2016
410962104	1	9.30574	3	6	3	3	0.836579	0.988394	0.513669	0.5	1	1	0	6	6	6	4	0.712567	5	8.69968	1	22	1	0	2	0	0	5	4	10.8198	3	10.8198	1	17	2016
410963103	0	10.5024	3	5	3	3	0.169155	0.0159069	0.5	0.5	1	0	0	0	6	5	0	0.0642752	3	8.51739	1	25	1	0	3	0	0	4	2	11.5129	3	11.2898	1	17	2016
410982103	1	10.6454	3	7	5	5	0.898231	0.992468	0.527338	1	1	0	3	2	6	2	3	0.320894	5	9.21044	1	26	1	0	1	0	0	5	2	11.9829	6	11.1563	1	17	2016
410994101	1	10.309	5	10	4	5	0.97591	0.991445	1	0.837327	1	1	4	6	4	6	4	0.859183	5	7.6014	1	28	1	1	1	0	0	5	3	10.8198	4	10.309	1	17	2016
411026101	1	10.309	3	9	3	4	0.85684	0.991445	0.554676	0.587327	1	1	0	4	6	6	4	0.631765	4	7.6014	0	31	1	1	2	0	0	5	4	11.1563	3	10.8198	1	17	2016
411029102	1	10.309	3	6	3	5	0.858251	0.991445	0.513669	0.674655	1	1	1	5	4	5	5	0.721275	5	6.90875	1	21	1	0	2	0	0	5	4	10.5967	3	9.90354	1	17	2016
411030101	1	9.90354	3	5	4	5	0.872858	0.990212	0.5	0.837327	1	1	4	6	3	3	4	0.833333	4	7.6014	1	24	1	0	4	1	0	4	3	10.7144	3	10.7144	1	17	2016
411035103	1	8.0067	3	5	3	3	0.831085	0.984444	0.5	0.5	1	1	4	6	6	6	3	0.842049	4	8.0067	0	21	1	0	2	0	0	4	4	11.0021	3	12.6115	1	17	2016
411036104	0	10.7364	3	8	4	4	0.206061	0.0166186	0.541007	0.75	1	1	4	4	6	4	0	0.66731	4	8.0067	1	45	0	1	2	0	0	3	3	11.0021	3	12.6115	1	17	2016
411050103	0	10.1659	3	9	5	5	0.235706	0.0148837	0.554676	1	1	1	0	0	0	0	0	0.293006	4	7.6014	1	52	0	1	4	1	0	5	3	9.90354	3	9.90354	1	17	2016
411050101	0	9.61587	3	8	4	5	0.213525	0.0132113	0.541007	0.837327	1	1	0	6	6	6	0	0.606071	5	8.0067	1	28	1	1	2	0	0	3	4	11.4737	5	10.6041	1	17	2016
411058104	1	10.0859	3	8	3	5	0.863376	0.990767	0.541007	0.674655	1	1	6	6	6	4	4	0.932675	4	7.6014	1	24	1	0	4	1	0	4	4	9.90354	3	10.345	1	17	2016
411074101	0	7.31389	2	8	5	5	0.182865	0.0062114	0.325179	1	1	1	6	0	6	4	4	0.690291	5	8.51739	0	23	1	0	4	1	0	4	4	10.1267	5	8.98732	1	17	2016
411089102	0	10.8198	3	7	4	4	0.20344	0.0168721	0.527338	0.75	1	1	5	4	5	5	2	0.761871	4	7.6014	1	41	0	1	2	0	0	4	4	11.2898	5	10.309	1	17	2016
411093101	0	10.5024	5	8	5	5	0.32185	0.0159069	0.972662	1	1	0	4	6	4	5	4	0.559771	5	8.38959	0	24	1	0	3	0	0	5	4	10.7852	4	10.0238	1	17	2016
411094431	0	9.10509	3	8	5	5	0.230707	0.0116581	0.541007	1	1	0	3	0	6	5	3	0.26122	5	8.38959	1	18	1	1	1	0	0	5	4	10.7852	4	10.0238	1	17	2016
411094101	1	7.82445	3	10	5	5	0.900751	0.98389	0.568345	1	1	0	6	6	6	5	3	0.620703	5	7.6014	0	24	1	0	4	1	0	4	4	10.8198	4	10.2499	1	17	2016
411096105	1	10.8198	5	5	2	5	0.926514	0.992998	0.931655	0.511982	1	0	6	6	6	6	6	0.707622	5	10.1267	0	27	1	0	2	0	0	2	2	10.8198	1	10.309	1	20	2016
411097102	1	9.68041	2	8	3	3	0.798827	0.989534	0.325179	0.5	1	1	3	6	6	5	3	0.795981	3	6.90875	0	26	1	0	3	0	0	3	4	9.90354	1	10.7579	0	21	2016
411103104	1	10.5024	3	7	4	4	0.869897	0.992033	0.527338	0.75	1	0	0	6	6	3	5	0.425713	4	8.0067	0	20	1	0	2	0	0	3	4	10.5765	3	10.2471	1	2	2016
411105103	1	11.0021	4	7	5	5	0.943092	0.993553	0.743165	1	1	0	0	0	6	6	2	0.12455	4	7.6014	1	28	1	1	2	0	0	5	4	11.2898	6	10.5967	0	4	2016
411105104	0	10.5024	1	5	3	2	0.0711402	0.0159069	0.0684312	0.412673	1	0	2	2	6	4	5	0.349186	4	8.0067	0	29	1	1	2	0	0	1	1	11.0021	6	9.90354	0	9	2016
411105105	1	8.85381	1	7	2	3	0.73197	0.98702	0.0957692	0.337327	1	1	0	0	4	6	1	0.380806	2	8.0067	1	30	1	1	1	0	0	3	4	11.0021	6	9.90354	0	9	2016
411109102	0	8.69968	3	6	4	5	0.206033	0.0104253	0.513669	0.837327	1	1	0	6	6	6	2	0.659311	5	8.2943	0	18	1	0	1	0	0	5	4	9.90354	5	10.8198	0	9	2016
411120101	1	7.69667	2	4	3	5	0.803115	0.983502	0.270504	0.674655	1	1	6	6	6	6	4	0.946744	5	8.92279	0	23	1	0	4	1	1	5	4	10.7622	5	10.4631	0	9	2016
411132431	0	11.0021	1	7	3	5	0.107148	0.0174265	0.0957692	0.674655	1	1	4	6	6	6	5	0.895305	3	9.21044	0	34	1	1	3	0	0	3	3	11.5129	6	10.8198	0	9	2016
411137531	0	10.8781	4	8	5	5	0.278511	0.0170493	0.756834	1	1	1	0	0	6	6	3	0.443556	5	10.309	1	22	1	0	1	0	0	3	4	11.4076	6	11.9829	0	9	2016
411141102	0	10.4913	3	10	4	5	0.220933	0.0158733	0.568345	0.837327	1	0	2	0	6	6	3	0.229221	4	7.6014	1	25	1	1	3	0	0	4	4	10.8198	2	8.57565	0	9	2016
411142101	1	10.8968	3	7	5	5	0.898754	0.993232	0.527338	1	1	0	0	5	6	5	0	0.266257	5	0	1	44	0	1	1	0	0	5	3	11.2898	6	10.7144	0	9	2016
411151105	1	11.6953	3	6	5	5	0.897619	0.99566	0.513669	1	1	1	6	6	6	5	3	0.913081	4	7.6014	1	29	1	0	5	1	0	4	4	10.4274	6	10.282	1	2	2016
411151104	1	11.0021	2	6	4	4	0.824022	0.993553	0.297841	0.75	1	0	4	0	6	6	0	0.22742	4	7.6014	1	28	1	1	4	1	0	5	3	10.4274	6	10.282	0	9	2016
411162102	0	9.79818	3	9	4	4	0.206905	0.0137656	0.554676	0.75	1	1	3	0	6	6	5	0.613888	5	7.6014	0	27	1	0	2	0	0	5	1	10.8198	4	9.90354	0	9	2016
411175103	0	10.779	3	8	3	3	0.178112	0.016748	0.541007	0.5	1	0	3	0	6	3	0	0.167283	5	7.6014	1	32	1	1	2	0	1	3	3	11.2898	6	10.5967	0	9	2016
411184102	1	8.69968	3	8	5	5	0.896982	0.986552	0.541007	1	1	1	1	3	6	6	0	0.523877	5	6.90875	1	22	1	0	1	0	0	4	4	9.90354	5	9.21044	0	9	2016
411187101	1	9.61587	2	5	3	3	0.79031	0.989337	0.284172	0.5	1	1	4	4	6	4	3	0.747178	4	8.0067	0	27	1	1	2	0	0	3	4	11.4595	6	10.1267	0	9	2016
411197531	0	9.61587	2	10	3	3	0.137164	0.0132113	0.352517	0.5	1	1	5	6	6	5	1	0.820792	4	8.0067	1	23	1	1	2	0	0	3	3	11.4259	3	9.97585	0	9	2016
411300102	0	10.0859	2	7	5	5	0.185832	0.0146404	0.31151	1	1	1	0	0	6	6	0	0.363688	3	8.2943	0	28	1	1	2	0	0	5	4	10.8614	6	9.93309	0	9	2016
411325103	0	10.5024	3	5	1	3	0.132675	0.0159069	0.5	0.17472	1	0	0	0	0	3	0	0.0217273	3	7.6014	1	26	1	1	2	0	0	4	4	11.2898	7	10.5967	0	9	2016
411326101	1	8.55661	3	6	3	4	0.844816	0.986116	0.513669	0.587327	1	1	6	6	6	6	5	0.973372	5	7.6014	0	28	1	0	3	1	0	3	4	9.57088	8	10.8198	0	9	2016
411329104	1	10.4223	2	7	3	5	0.817162	0.99179	0.31151	0.674655	1	1	3	1	6	6	3	0.60101	5	7.6014	1	18	1	0	3	0	0	5	4	10.4631	6	9.07578	0	9	2016
411334104	0	10.0859	3	8	3	4	0.186465	0.0146404	0.541007	0.587327	1	0	1	6	4	4	0	0.32914	2	8.2943	0	27	1	1	2	0	0	4	4	9.90354	7	9.61587	0	9	2016
411394102	1	10.7144	3	8	4	4	0.873132	0.992678	0.541007	0.75	1	0	4	0	6	5	4	0.326881	5	7.6014	0	22	1	0	1	0	0	3	3	10.8198	1	10.309	0	9	2016
411399101	0	10.0169	1	8	4	5	0.126138	0.0144306	0.109438	0.837327	1	0	5	0	6	6	3	0.346321	3	6.90875	1	26	1	0	1	0	0	5	1	10.8198	1	10.309	0	9	2016
411437102	1	9.61587	3	4	3	4	0.841429	0.989337	0.486331	0.587327	1	0	6	6	4	6	1	0.564988	4	7.6014	1	28	1	0	4	1	0	3	4	10.0724	3	8.51739	0	9	2016
411450101	0	8.41205	3	8	3	5	0.19278	0.0095507	0.541007	0.674655	1	1	6	6	6	6	3	0.920116	5	7.31389	1	24	1	0	2	0	0	3	3	8.82188	4	9.68041	0	9	2016
411459103	1	10.466	4	8	5	4	0.934978	0.991923	0.756834	0.912673	1	1	4	6	6	6	4	0.868677	5	8.51739	0	25	1	0	4	1	0	4	3	10.309	1	7.6014	0	9	2016
411469105	0	8.0067	3	6	1	5	0.14987	0.0083181	0.513669	0.349375	1	1	6	6	6	6	3	0.920116	5	6.90875	1	36	1	1	2	0	1	4	4	7.6014	6	8.0067	0	9	2016
411471102	1	10.7579	3	8	3	5	0.864773	0.99281	0.541007	0.674655	1	1	1	6	6	6	1	0.671693	5	6.21661	0	29	1	1	3	0	0	3	3	11.1803	5	8.79498	0	9	2016
411474104	0	9.68041	3	10	5	4	0.227698	0.0134075	0.568345	0.912673	1	1	5	5	4	6	3	0.831187	5	8.51739	0	18	1	0	1	0	0	3	4	10.5967	4	10.309	0	9	2016
411476105	1	10.0433	3	8	5	5	0.899774	0.990637	0.541007	1	1	1	6	6	6	4	4	0.932675	5	8.51739	0	20	1	0	3	1	0	5	4	9.61587	5	8.98732	0	9	2016
411482551	1	10.779	3	8	3	4	0.855023	0.992874	0.541007	0.587327	1	1	4	6	6	6	5	0.895305	5	7.31389	0	24	1	1	3	0	0	3	3	11.8052	7	9.90354	0	9	2016
411482552	0	8.0067	3	6	3	3	0.166762	0.0083181	0.513669	0.5	1	1	5	0	5	6	0	0.554084	3	7.31389	0	33	1	1	2	0	0	3	4	11.8052	7	9.90354	0	9	2016
411487104	1	8.98732	3	5	3	5	0.85271	0.987426	0.5	0.674655	1	1	5	6	6	3	2	0.833351	5	7.86365	1	27	1	0	4	1	0	3	4	11.1563	7	10.309	0	9	2016
411512101	0	7.09091	4	8	3	3	0.214567	0.0055334	0.756834	0.5	1	1	3	6	4	5	3	0.786488	4	6.90875	0	27	1	1	3	0	0	5	3	8.54345	6	8.4076	0	9	2016
411514102	0	10.5024	5	9	5	5	0.324644	0.0159069	0.986331	1	1	0	0	0	6	0	0	0.0291063	1	7.28001	0	18	1	1	1	0	0	5	4	7.19744	2	9.81798	0	9	2016
411515104	0	7.4961	2	5	3	5	0.138375	0.0067655	0.284172	0.674655	1	1	4	0	6	6	4	0.626294	4	7.6014	0	17	1	1	1	0	0	4	3	10.9749	4	9.63161	0	9	2016
411527102	0	9.99884	3	10	3	3	0.182079	0.0143758	0.568345	0.5	1	0	0	0	6	6	3	0.151178	4	7.7411	1	36	1	1	1	0	0	3	4	10.8198	6	10.5967	0	9	2016
411545532	0	8.69968	5	5	4	4	0.281684	0.0104253	0.931655	0.75	1	1	3	6	6	5	5	0.849237	5	7.31389	0	17	1	1	1	0	0	4	3	11.2898	8	9.90354	0	9	2016
411546103	0	6.68586	2	9	3	4	0.138074	0.0043017	0.338848	0.587327	1	0	0	0	6	6	4	0.177806	4	8.51739	0	16	1	1	1	0	0	3	4	10.309	4	10.309	0	9	2016
411552101	0	10.1267	5	5	5	5	0.312686	0.0147645	0.931655	1	1	0	0	0	6	0	0	0.0291063	3	8.2943	1	29	1	1	1	0	0	3	4	10.309	5	9.39275	0	9	2016
411579101	0	8.2943	2	8	3	3	0.128829	0.0091926	0.325179	0.5	1	0	0	0	6	4	0	0.0572406	3	7.09091	1	51	0	1	2	0	0	3	1	10.8198	1	8.98732	1	25	2016
411579102	0	7.24494	3	6	3	4	0.174973	0.0060017	0.513669	0.587327	1	1	4	4	6	4	4	0.773806	5	7.09091	0	28	1	0	5	1	0	3	4	10.8198	5	8.98732	0	9	2016
411583104	0	6.90875	4	6	5	5	0.264674	0.0049795	0.729496	1	1	0	0	0	5	5	0	0.0595283	5	9.21044	0	26	1	1	1	0	0	3	4	9.99884	6	10.4631	0	9	2016
411587101	1	9.61587	3	6	3	5	0.856811	0.989337	0.513669	0.674655	1	1	5	0	5	6	4	0.66058	5	8.3666	1	34	1	1	2	0	0	5	3	8.98732	7	7.6014	0	9	2016
411601103	1	11.1563	3	5	3	3	0.837631	0.994022	0.5	0.5	1	1	1	6	5	4	5	0.759389	3	8.2943	0	25	1	0	3	0	0	3	3	11.0021	4	9.68041	0	9	2016
411605102	0	10.309	3	5	3	3	0.168753	0.0153189	0.5	0.5	1	1	4	6	6	3	4	0.847573	4	8.38959	1	37	0	1	2	0	0	3	3	10.8198	1	9.47278	0	9	2016
411608102	0	9.68041	2	5	3	3	0.123327	0.0134075	0.284172	0.5	1	0	4	6	6	6	4	0.576299	5	7.6014	0	20	1	0	2	0	0	3	3	9.90354	4	9.30574	0	9	2016
411621101	0	7.43897	1	8	3	5	0.102537	0.0065917	0.109438	0.674655	1	1	4	0	6	6	4	0.626294	1	7.6014	1	17	1	1	1	0	0	5	3	9.90354	4	9.30574	0	9	2016
411662106	0	10.5024	3	7	5	5	0.230817	0.0159069	0.527338	1	1	0	4	0	5	6	3	0.302541	3	6.90875	1	25	1	0	1	0	0	5	4	10.3735	1	9.08262	0	9	2016
411739102	0	8.96201	2	9	5	5	0.189085	0.011223	0.338848	1	1	0	0	0	6	5	0	0.0642752	2	7.6014	1	44	0	1	2	0	0	3	3	9.66498	2	10.1267	0	9	2016
411759101	0	10.5024	2	5	3	3	0.125035	0.0159069	0.284172	0.5	1	0	6	5	6	6	0	0.507469	4	7.69667	0	35	1	1	3	0	0	2	4	11.1563	4	10.4913	0	9	2016
411766101	1	8.51739	3	7	4	3	0.855978	0.985997	0.527338	0.662673	1	0	0	0	0	3	0	0.0217273	2	7.6014	0	18	1	1	1	0	0	3	4	10.309	1	9.90354	0	9	2016
411779101	1	10.5474	1	8	1	1	0.700465	0.99217	0.109438	0.0001	1	0	5	5	6	5	2	0.514641	4	6.90875	1	31	1	0	2	0	0	5	2	11.5129	1	10.1267	0	16	2016
411791102	0	11.1563	2	0	3	3	0.112426	0.0178953	0.215841	0.5	1	1	6	6	6	6	3	0.920116	3	0	1	29	1	1	2	0	0	3	3	11.7361	6	11.7361	0	9	2016
411792101	0	10.5024	3	10	2	5	0.184469	0.0159069	0.568345	0.511982	1	1	0	0	5	0	0	0.316738	2	0	0	28	1	1	1	0	0	1	1	11.7361	6	11.7361	0	9	2016
350113101	0	8.1608	2	0	3	3	0.106201	0.0087867	0.215841	0.5	1	0	0	0	3	0	0	0.0148655	3	7.31389	0	49	0	1	2	0	0	3	4	10.3688	3	9.90354	0	9	2016
420010102	1	9.68041	2	8	4	5	0.836658	0.989534	0.325179	0.837327	1	1	4	6	6	6	6	0.921933	5	6.90875	1	21	1	1	1	1	0	5	3	11.1563	4	6.90875	0	9	2016
420021101	0	10.0213	3	8	5	5	0.232611	0.0144441	0.541007	1	1	1	2	6	6	5	3	0.756948	5	7.6014	1	16	1	1	1	0	0	3	4	10.1105	3	8.77971	0	9	2016
420026101	1	10.9151	3	5	3	4	0.846923	0.993288	0.5	0.587327	1	1	0	0	5	5	3	0.431774	4	6.21661	1	27	1	1	2	0	0	4	1	10.1278	5	8.69968	0	9	2016
420054103	0	10.4913	3	6	5	5	0.228	0.0158733	0.513669	1	1	1	4	0	5	4	4	0.607478	4	8.1608	1	33	1	1	4	1	0	5	4	9.93309	7	10.1504	0	9	2016
420059101	1	9.90354	1	5	2	3	0.728563	0.990212	0.0684312	0.337327	1	0	6	6	0	0	0	0.477188	5	7.78364	1	28	1	0	3	0	1	2	3	11.0594	5	10.7579	0	9	2016
420253101	1	10.5967	3	5	4	4	0.864505	0.99232	0.5	0.75	1	1	1	6	6	5	5	0.771171	4	7.78364	0	28	1	1	4	1	0	5	3	11.0594	5	10.7579	0	9	2016
420266102	0	10.309	1	5	3	3	0.0805319	0.0153189	0.0684312	0.5	1	1	3	0	6	5	0	0.47373	4	8.0067	1	26	1	0	2	0	0	3	3	10.9682	5	11.7753	0	9	2016
420270102	0	9.90354	3	7	4	5	0.211329	0.014086	0.527338	0.837327	1	0	3	6	5	4	3	0.491822	4	7.09091	1	22	1	0	3	0	0	4	3	9.79818	4	9.39275	0	9	2016
420276102	0	11.0021	3	7	3	3	0.175782	0.0174265	0.527338	0.5	1	0	0	0	6	5	3	0.144143	3	8.0067	1	25	1	0	2	0	0	3	3	10.7144	3	9.61587	0	9	2016
420298103	0	10.309	3	5	5	5	0.224827	0.0153189	0.5	1	1	0	0	0	5	6	0	0.0665629	5	8.51739	0	28	1	1	1	0	0	4	4	9.73098	4	11.1563	1	5	2016
420298102	1	10.8513	2	5	3	4	0.802671	0.993094	0.284172	0.587327	1	0	0	0	3	6	0	0.0570691	3	8.51739	1	19	1	0	2	0	0	3	4	9.73098	1	11.1563	0	9	2016
420308102	0	8.47658	3	5	2	3	0.146701	0.0097469	0.5	0.337327	1	1	6	6	6	6	3	0.920116	5	7.17089	1	16	1	0	1	0	0	4	3	9.34321	3	10.2647	0	9	2016
420311101	1	9.85225	4	5	4	4	0.907077	0.990056	0.715827	0.75	1	0	4	6	6	4	5	0.588858	5	6.90875	0	22	1	1	2	0	0	2	2	8.92279	7	9.21044	0	9	2016
420322102	0	10.5024	1	5	4	4	0.108971	0.0159069	0.0684312	0.75	1	1	1	6	6	6	1	0.671693	4	6.90875	1	20	1	0	2	0	0	2	4	8.86799	3	9.43356	0	9	2016
420324102	0	10.309	3	8	2	5	0.178479	0.0153189	0.541007	0.511982	1	1	0	0	6	3	0	0.342584	5	7.6014	1	28	1	0	2	0	0	4	4	10.1887	2	9.30574	0	9	2016
420347104	0	10.1267	4	8	5	5	0.27695	0.0147645	0.756834	1	1	1	6	6	6	3	0	0.819144	3	6.90875	1	26	1	0	4	1	0	5	2	9.86272	4	9.61587	0	9	2016
520404106	0	8.07122	2	5	2	2	0.0919461	0.0085143	0.284172	0.25	1	0	0	0	0	5	0	0.0357965	5	6.21661	1	48	0	0	1	0	0	5	3	9.46723	3	9.35885	0	9	2016
430244551	0	8.98732	3	6	5	5	0.224874	0.0113	0.513669	1	1	0	0	0	3	4	0	0.0429998	3	7.31389	0	41	0	1	1	0	0	3	4	10.4539	4	9.5325	0	9	2016
430246104	1	7.90138	2	8	3	3	0.79513	0.984124	0.325179	0.5	1	0	1	1	6	0	0	0.108493	5	7.31389	1	41	0	1	1	0	0	3	4	10.4539	4	9.5325	0	9	2016
430247104	0	10.5024	1	8	5	4	0.135597	0.0159069	0.109438	0.912673	1	0	0	6	6	4	3	0.379492	5	6.68586	0	20	1	0	2	0	0	5	3	9.14751	4	9.34671	0	9	2016
430249102	1	9.21044	3	8	4	4	0.870007	0.988105	0.541007	0.75	1	1	6	6	6	4	3	0.906047	5	7.6014	0	39	0	1	4	1	0	5	3	11.2898	3	10.8198	0	9	2016
430252102	0	9.90354	2	8	4	4	0.16021	0.014086	0.325179	0.75	1	1	3	0	2	6	0	0.461777	2	7.6014	1	26	1	0	3	0	0	3	4	11.4919	9	8.75637	0	9	2016
430257102	0	9.54688	3	8	5	5	0.231625	0.0130015	0.541007	1	1	1	4	5	6	6	4	0.828276	2	7.6014	1	29	1	1	3	0	0	3	4	9.47278	11	10.7579	0	9	2016
430258101	0	9.79818	3	6	5	5	0.226559	0.0137656	0.513669	1	1	1	5	6	4	5	3	0.864554	3	7.6014	1	33	1	1	4	1	1	3	4	9.47278	11	10.7579	0	9	2016
430267103	0	10.4913	5	8	2	5	0.267096	0.0158733	0.972662	0.511982	1	1	0	0	6	6	0	0.363688	5	7.6014	1	27	1	1	1	0	0	4	1	9.68041	1	9.68041	1	3	2016
430303101	0	10.24	3	8	5	4	0.223272	0.0151091	0.541007	0.912673	1	0	0	0	0	6	0	0.0428312	2	9.61587	1	53	0	1	1	0	0	5	3	10.5967	5	10.5454	1	2	2016
430303102	0	10.4631	3	8	5	5	0.23353	0.0157876	0.541007	1	1	0	0	0	4	6	3	0.141684	4	9.61587	1	28	1	1	2	0	0	5	4	10.5967	5	10.5454	1	2	2016
430306102	1	10.4631	2	6	4	4	0.822902	0.991914	0.297841	0.75	1	1	1	0	6	4	4	0.495125	5	9.61587	0	28	1	1	2	0	0	4	3	10.5967	5	10.5454	1	2	2016
430314102	1	10.7144	3	5	4	5	0.874543	0.992678	0.5	0.837327	1	1	4	6	5	6	3	0.837302	5	9.61587	0	29	1	1	2	0	0	4	3	10.5967	5	10.5454	1	2	2016
430316101	0	10.9438	1	7	4	4	0.115476	0.0172492	0.0957692	0.75	1	0	0	0	6	6	0	0.0713099	2	6.90875	1	41	0	1	1	0	0	4	4	8.85381	3	10.1659	1	5	2016
430339105	0	9.39275	4	6	4	4	0.241799	0.0125328	0.729496	0.75	1	0	0	0	5	4	0	0.0524937	4	6.90875	0	43	0	1	2	0	0	2	3	11.4076	3	10.2751	0	9	2016
430345102	0	7.6014	2	8	2	3	0.109146	0.0070857	0.325179	0.337327	1	0	3	0	6	3	0	0.167283	4	7.6014	0	33	1	1	2	0	0	3	3	10.309	1	9.21044	0	9	2016
430345431	1	9.21044	3	8	3	5	0.861557	0.988105	0.541007	0.674655	1	0	0	0	6	3	0	0.050206	2	8.0067	0	40	0	1	1	0	0	3	3	10.309	6	9.21044	0	9	2016
430345103	0	10.309	2	10	3	4	0.148398	0.0153189	0.352517	0.587327	1	0	0	0	0	4	0	0.0287619	3	8.0067	1	40	0	1	2	0	0	2	4	10.309	6	9.21044	0	9	2016
430365102	0	9.54688	3	6	4	4	0.198	0.0130015	0.513669	0.75	1	0	2	0	5	6	0	0.144606	3	6.90875	0	28	1	1	4	1	0	3	4	10.8198	6	8.2943	0	9	2016
430370102	1	9.74103	2	6	5	5	0.849438	0.989718	0.297841	1	1	1	3	6	6	3	3	0.781912	5	6.90875	0	31	1	1	4	1	0	4	4	10.8198	6	8.2943	0	9	2016
430388102	1	11.5327	3	8	3	4	0.856589	0.995166	0.541007	0.587327	1	1	4	0	6	3	4	0.60519	5	7.6014	1	29	1	1	1	0	0	3	3	11.3084	2	9.58197	1	25	2016
430414103	1	10.309	3	8	4	4	0.87229	0.991445	0.541007	0.75	1	1	5	0	5	6	5	0.687208	4	8.0067	1	28	1	0	4	1	0	4	4	11.2898	6	12.6115	0	9	2016
430416102	0	9.54688	3	8	4	5	0.213382	0.0130015	0.541007	0.837327	1	1	3	0	5	6	0	0.476018	3	8.0067	0	28	1	1	1	0	0	5	4	11.2898	6	12.6115	0	9	2016
430431104	0	10.309	1	3	5	5	0.131017	0.0153189	0.0410933	1	1	0	2	0	6	4	0	0.135284	5	6.90875	1	21	1	0	2	0	0	4	4	9.90354	9	8.0067	0	9	2016
430455104	0	10.8198	1	8	3	5	0.109563	0.0168721	0.109438	0.674655	1	0	0	0	6	5	0	0.0642752	5	7.09091	1	45	0	1	1	0	0	3	3	10.8198	1	9.61587	1	5	2016
430496101	0	10.5024	1	7	3	5	0.106109	0.0159069	0.0957692	0.674655	1	0	4	0	4	5	0	0.210891	1	6.90875	1	32	1	1	1	0	0	4	4	11.1803	10	10.7579	1	25	2016
430550102	0	10.309	2	6	3	3	0.127428	0.0153189	0.297841	0.5	1	0	0	6	6	6	0	0.313693	1	6.21661	1	28	1	1	2	0	0	3	4	10.309	6	9.21044	0	9	2016
430554101	0	9.82558	3	8	3	4	0.185924	0.0138489	0.541007	0.587327	1	0	5	0	4	5	1	0.276537	5	6.21661	0	28	1	1	2	0	0	4	4	10.309	6	9.21044	0	9	2016
430599101	1	10.24	3	2	4	4	0.855381	0.991235	0.458993	0.75	1	1	4	6	6	6	0	0.762181	5	9.21044	1	24	1	0	3	0	0	3	4	10.8198	4	10.309	0	9	2016
430710103	0	10.309	3	3	3	5	0.182751	0.0153189	0.472662	0.674655	1	0	0	0	6	6	0	0.0713099	4	9.21044	1	23	1	0	1	0	0	3	3	10.5967	9	10.5967	0	9	2016
430725553	0	11.0021	3	5	4	4	0.19823	0.0174265	0.5	0.75	1	1	4	6	6	6	0	0.762181	5	8.0067	1	28	1	0	3	0	0	3	3	11.0021	7	10.309	0	9	2016
440110432	0	10.1267	3	8	3	5	0.196344	0.0147645	0.541007	0.674655	1	0	0	0	5	4	0	0.0524937	5	8.2943	0	27	1	1	3	0	0	5	3	10.309	8	10.8198	0	9	2016
440125431	1	10.309	3	8	5	4	0.890533	0.991445	0.541007	0.912673	0	0	0	0	5	5	0	0.0590007	5	7.6014	0	17	1	1	1	0	0	5	4	11.2898	6	10.309	0	9	2016
440149102	0	9.79818	3	10	5	5	0.237736	0.0137656	0.568345	1	1	1	0	0	6	6	0	0.363688	5	5.99396	0	17	1	1	1	0	0	5	4	10.309	6	9.61587	0	9	2016
440156104	0	9.39275	3	10	1	2	0.134547	0.0125328	0.568345	0.0873925	1	1	0	6	6	6	0	0.606071	5	6.90875	1	28	1	1	3	0	0	3	4	10.5584	10	10.0859	0	9	2016
440230107	0	10.4043	3	8	5	5	0.233407	0.0156087	0.541007	1	1	1	0	0	5	6	0	0.358941	5	6.90875	1	25	1	0	4	1	0	4	4	11.5129	8	10.8198	0	9	2016
440279101	0	10.4913	1	7	2	5	0.0878429	0.0158733	0.0957692	0.511982	1	0	0	0	0	0	0	0.0006276	1	8.0067	1	28	1	0	2	0	0	2	4	7.6014	9	9.90354	0	9	2016
440290101	0	11.1844	1	7	4	4	0.115976	0.0179809	0.0957692	0.75	1	0	0	0	6	6	1	0.0979219	4	6.90875	1	30	1	1	1	0	0	5	4	8.41205	6	9.21044	0	9	2016
440313105	0	10.5024	5	7	4	5	0.300812	0.0159069	0.958993	0.837327	1	0	0	0	0	0	0	0.0006276	1	8.0067	1	48	0	1	1	0	0	5	4	9.21044	6	9.90354	0	9	2016
440331101	0	10.4631	3	6	2	4	0.163417	0.0157876	0.513669	0.424655	1	1	1	1	6	6	1	0.469687	5	6.21661	1	20	1	0	1	0	0	4	4	9.90354	5	9.21044	0	9	2016
440357101	0	10.309	3	7	4	5	0.212172	0.0153189	0.527338	0.837327	1	0	2	3	6	6	3	0.350401	5	6.90875	0	23	1	1	3	0	0	5	4	10.5967	8	10.309	0	9	2016
440363101	1	11.1844	2	10	2	4	0.799091	0.994107	0.352517	0.424655	1	1	4	6	6	6	4	0.868677	5	7.6014	1	29	1	0	4	1	0	3	3	9.90354	1	9.90354	1	5	2016
440380102	0	10.4043	2	8	1	4	0.106528	0.0156087	0.325179	0.262047	1	0	3	3	5	5	1	0.324397	5	8.0067	1	18	1	0	1	0	0	3	3	11.1563	5	10.8198	0	9	2016
440385103	0	8.69968	2	8	2	5	0.131015	0.0104253	0.325179	0.511982	1	1	1	2	6	5	0	0.476442	4	7.6014	1	18	1	0	1	0	0	4	3	10.4631	7	10.309	0	9	2016
440392102	1	10.5967	3	7	3	3	0.842056	0.99232	0.527338	0.5	1	0	0	0	6	6	4	0.177806	3	9.21044	0	21	1	0	2	0	0	4	4	10.5967	5	10.5713	0	9	2016
440392101	0	10.5967	3	6	3	3	0.172145	0.0161936	0.513669	0.5	1	0	0	2	6	6	3	0.231956	4	9.21044	1	19	1	0	1	0	0	4	3	10.5967	5	10.5713	0	9	2016
440398102	1	11.0021	3	7	4	4	0.870936	0.993553	0.527338	0.75	1	0	3	2	5	6	0	0.264418	4	9.21044	1	32	1	1	3	0	0	4	4	11.1563	6	10.9331	0	9	2016
440407101	0	8.51739	2	7	3	5	0.146086	0.009871	0.31151	0.674655	1	0	1	1	6	6	3	0.230565	4	8.51739	0	19	1	0	2	0	0	5	4	11.0021	5	11.1563	0	9	2016
440408105	0	10.309	3	8	4	5	0.214966	0.0153189	0.541007	0.837327	1	0	1	0	6	6	0	0.11032	4	8.51739	1	20	1	0	2	0	0	5	4	11.0021	5	11.1563	0	9	2016
440412101	0	11.0021	2	7	4	5	0.169493	0.0174265	0.31151	0.837327	1	1	1	1	6	6	0	0.443075	1	9.21044	1	21	1	1	1	0	0	5	4	10.1267	7	10.309	0	9	2016
440415101	0	10.4631	2	7	3	4	0.140336	0.0157876	0.31151	0.587327	1	1	5	6	6	6	3	0.881083	4	9.21044	1	25	1	1	2	0	0	4	4	10.1267	7	10.309	0	9	2016
440418551	0	8.69968	2	5	3	4	0.131083	0.0104253	0.284172	0.587327	1	0	1	1	6	6	2	0.203937	4	8.0067	0	27	1	1	2	0	0	4	3	11.0021	10	10.8198	0	9	2016
440426104	0	11.2898	2	6	3	4	0.13926	0.0183013	0.297841	0.587327	1	1	1	1	6	6	2	0.496315	5	8.0067	0	28	1	1	2	0	0	4	4	11.5129	13	10.8198	0	9	2016
440431104	0	11.0021	3	8	3	5	0.198163	0.0174265	0.541007	0.674655	1	0	0	0	6	6	0	0.0713099	3	7.6014	1	37	0	1	1	0	0	4	4	9.21044	9	6.90875	0	9	2016
440431105	0	10.5967	3	8	3	4	0.187527	0.0161936	0.541007	0.587327	1	0	1	0	6	5	0	0.103285	4	8.0067	1	32	1	1	2	0	0	4	4	11.2898	10	11.0021	0	9	2016
440432101	0	10.309	3	7	3	4	0.184135	0.0153189	0.527338	0.587327	1	0	5	1	5	6	0	0.302083	3	8.0067	0	25	1	1	2	0	0	3	3	11.2898	10	11.0021	0	9	2016
440433103	0	9.21044	3	7	4	4	0.200095	0.0119784	0.527338	0.75	1	1	6	0	5	5	4	0.692579	2	8.2943	1	20	1	0	1	0	0	4	3	10.309	4	9.61587	0	9	2016
440439101	0	10.309	3	6	4	4	0.199584	0.0153189	0.513669	0.75	1	1	0	6	6	6	3	0.685939	5	7.6014	0	27	1	0	5	1	0	5	4	11.1803	6	9.21044	0	9	2016
440444101	1	10.1267	2	10	2	2	0.777306	0.990891	0.352517	0.25	1	1	0	0	6	6	2	0.416928	5	8.0067	1	28	1	1	2	0	0	3	1	11.1803	2	10.5967	1	5	2016
440447102	0	8.41205	4	7	5	5	0.270592	0.0095507	0.743165	1	1	0	2	0	6	6	0	0.149353	5	6.90875	1	26	1	0	2	0	0	3	4	10.309	3	9.21044	0	9	2016
440450101	0	9.39275	3	6	3	4	0.179436	0.0125328	0.513669	0.587327	1	1	0	6	6	6	4	0.712567	4	7.6014	0	17	1	1	1	0	0	5	4	11.5129	6	10.8198	0	9	2016
440467101	0	10.9151	3	6	3	4	0.1826	0.017162	0.513669	0.587327	1	0	0	0	5	6	0	0.0665629	4	6.90875	1	23	1	0	2	0	0	5	4	10.2577	2	8.0067	0	9	2016
440467102	0	10.5967	2	6	3	5	0.147613	0.0161936	0.297841	0.674655	1	0	0	0	6	0	0	0.0291063	2	8.2943	1	45	0	1	1	0	1	3	4	10.5967	1	9.21044	0	9	2016
440475101	1	9.90354	3	9	3	3	0.846204	0.990212	0.554676	0.5	1	1	6	6	6	4	2	0.879419	4	8.51739	1	26	1	0	4	1	0	3	4	10.5967	1	10.309	0	9	2016
440493101	1	10.4223	2	5	3	4	0.80178	0.99179	0.284172	0.587327	1	0	4	4	6	6	3	0.468869	4	7.6014	1	28	1	0	2	0	0	4	3	10.5967	1	10.1267	1	5	2016
440495102	1	9.21044	1	7	3	3	0.750955	0.988105	0.0957692	0.5	1	1	4	6	6	6	2	0.815421	5	6.90875	1	19	1	0	1	0	1	4	2	10.8198	1	10.309	1	5	2016
440530103	0	9.10509	1	8	2	4	0.0779628	0.0116581	0.109438	0.424655	1	1	4	6	6	5	4	0.861643	4	7.6014	0	24	1	0	3	0	0	2	4	10.8198	1	11.0822	1	17	2016
440531102	1	10.8743	3	7	5	5	0.898707	0.993164	0.527338	1	1	1	4	4	6	6	5	0.814503	3	8.51739	1	32	1	1	1	0	0	5	4	10.5967	2	9.61587	0	9	2016
440533101	1	9.21044	4	5	4	5	0.915537	0.988105	0.715827	0.837327	1	0	0	0	5	6	0	0.0665629	5	9.21044	1	32	1	1	1	0	0	3	4	11.2898	1	11.0021	0	9	2016
440559103	1	10.1267	3	5	4	5	0.873322	0.990891	0.5	0.837327	1	0	4	0	6	6	3	0.307288	4	8.69968	1	36	1	1	3	0	0	4	3	11.0021	9	10.8198	0	9	2016
440585103	1	10.6454	3	8	3	4	0.854745	0.992468	0.541007	0.587327	1	1	4	6	6	3	2	0.794318	3	8.51739	1	34	1	1	2	0	0	3	4	11.2898	9	9.90354	0	9	2016
440585104	0	10.5024	3	8	4	4	0.205574	0.0159069	0.541007	0.75	1	1	0	0	6	5	4	0.463149	4	7.31389	0	31	1	1	2	0	0	4	4	11.2898	6	10.5967	0	9	2016
440588101	0	10.2036	3	8	3	3	0.176916	0.0149985	0.541007	0.5	1	0	0	0	0	3	0	0.0217273	1	7.7411	1	44	0	1	2	0	0	2	3	8.61214	5	9.92334	0	9	2016
440594103	0	8.55661	2	7	4	5	0.164411	0.0099902	0.31151	0.837327	1	0	4	5	6	6	4	0.535898	5	8.0067	0	16	1	1	1	0	0	4	4	10.309	7	10.309	0	9	2016
440596101	0	9.95233	2	7	4	4	0.157518	0.0142343	0.31151	0.75	1	1	4	6	6	6	0	0.762181	5	6.90875	0	33	1	1	2	0	0	2	4	9.87308	7	9.85225	0	9	2016
440596102	0	10.8198	1	5	2	2	0.0535565	0.0168721	0.0684312	0.25	1	0	0	0	2	3	0	0.0312183	2	8.0067	1	27	1	1	1	0	0	5	3	10.309	3	9.90354	0	9	2016
440596103	0	10.7144	2	7	3	3	0.131065	0.0165518	0.31151	0.5	1	1	0	0	3	3	0	0.328343	4	8.0067	1	27	1	1	2	0	0	3	3	10.309	3	9.90354	0	9	2016
440597104	1	11.0021	1	4	5	4	0.792576	0.993553	0.0547622	0.912673	1	0	3	3	5	1	1	0.296258	3	8.0067	0	37	0	1	1	0	0	1	3	10.8198	8	9.90354	1	14	2016
440598102	1	10.9151	3	6	3	3	0.839924	0.993288	0.513669	0.5	1	0	0	0	5	6	0	0.0665629	3	8.0067	1	37	0	1	1	0	0	3	3	10.8198	1	9.90354	1	14	2016
440600105	0	11.0021	2	10	2	5	0.141389	0.0174265	0.352517	0.511982	1	1	6	0	6	6	2	0.651105	5	8.0067	1	25	1	0	2	0	0	5	3	9.90354	1	10.8198	1	12	2016
440606104	0	8.96201	1	6	3	3	0.0805268	0.011223	0.0821002	0.5	1	0	0	0	4	0	0	0.0196124	1	6.90875	0	53	0	1	1	0	0	5	1	11.0021	4	10.7579	0	9	2016
440606105	1	9.90354	4	7	3	5	0.904322	0.990212	0.743165	0.674655	1	1	6	6	5	3	2	0.867637	5	6.90875	1	23	1	0	4	1	0	4	4	11.0021	4	10.7579	0	9	2016
440609102	0	10.779	3	8	4	4	0.206149	0.016748	0.541007	0.75	1	1	0	0	6	6	1	0.3903	4	8.0067	1	18	1	1	1	0	0	4	4	10.5967	5	10.309	0	9	2016
440612103	1	7.6014	3	8	4	4	0.866663	0.983212	0.541007	0.75	1	1	4	4	6	6	2	0.734619	4	7.6014	0	22	1	0	4	1	0	2	4	8.85381	5	11.0021	0	9	2016
440613102	0	10.8198	2	8	2	5	0.135421	0.0168721	0.325179	0.511982	1	0	0	0	6	4	3	0.137109	3	6.90875	1	32	1	0	1	0	0	4	3	10.8198	1	10.309	1	22	2016
440632101	1	10.4913	3	10	3	3	0.85022	0.991999	0.568345	0.5	1	1	6	2	0	1	0	0.614991	5	8.51739	1	49	0	1	3	0	1	2	4	11.2898	3	10.9151	0	9	2016
440648105	0	8.2943	3	8	3	4	0.182742	0.0091926	0.541007	0.587327	1	1	4	0	0	0	0	0.449116	3	8.0067	1	36	1	1	2	0	0	3	4	10.8198	7	9.21044	0	9	2016
440757102	0	10.309	4	5	4	4	0.240909	0.0153189	0.715827	0.75	1	1	6	6	6	6	3	0.920116	5	7.86365	0	27	1	0	3	0	0	4	4	11.4076	5	9.90354	0	9	2016
440759101	0	11.0021	2	6	3	5	0.148455	0.0174265	0.297841	0.674655	1	0	2	0	6	6	1	0.175965	5	7.6014	0	26	1	1	2	0	0	3	4	11.5009	6	9.21044	0	9	2016
440762104	0	9.79818	2	5	3	4	0.133365	0.0137656	0.284172	0.587327	1	1	3	0	4	6	0	0.471271	4	8.69968	1	19	1	0	2	0	0	2	4	11.2898	5	10.309	0	9	2016
440764103	1	10.4631	2	6	3	5	0.814452	0.991914	0.297841	0.674655	1	0	0	0	2	6	5	0.185446	5	7.37838	1	36	1	1	1	0	0	5	4	10.0167	6	10.0433	0	9	2016
440773103	0	10.309	5	8	5	5	0.321448	0.0153189	0.972662	1	1	0	0	0	6	5	4	0.170771	1	6.21661	0	17	1	1	1	0	0	4	4	8.98732	1	8.98732	1	25	2016
440796102	0	10.309	2	7	4	4	0.158259	0.0153189	0.31151	0.75	1	0	0	0	4	6	1	0.088428	4	8.2943	0	28	1	1	2	0	0	2	4	10.5967	10	9.90354	0	9	2016
440845101	0	10.5967	4	5	5	5	0.269544	0.0161936	0.715827	1	1	1	0	6	6	6	6	0.765823	5	9.21044	0	26	1	1	3	0	0	5	4	10.5967	3	10.309	0	9	2016
440890104	0	10.309	4	7	4	4	0.246497	0.0153189	0.743165	0.75	1	1	0	0	6	6	2	0.416928	5	7.6014	0	27	1	0	3	0	0	5	1	10.309	8	12.2061	0	9	2016
440897101	1	9.71118	3	6	4	4	0.865459	0.989627	0.513669	0.75	1	0	3	3	1	0	2	0.296868	3	9.21044	1	37	0	1	3	0	0	5	4	11.2898	5	10.8198	0	9	2016
440904101	1	10.3804	1	5	5	5	0.803871	0.991662	0.0684312	1	1	0	0	0	3	0	0	0.0148655	5	8.0067	0	41	0	1	1	0	0	3	4	9.90354	3	9.79818	0	9	2016
440929102	1	11.3386	2	7	2	5	0.800823	0.994576	0.31151	0.511982	1	1	6	6	6	5	3	0.913081	3	9.21044	1	27	1	0	2	0	0	5	3	11.5129	1	10.309	0	4	2016
440934102	0	8.51739	3	7	3	5	0.190205	0.009871	0.527338	0.674655	1	1	4	4	6	6	6	0.841131	5	8.98732	1	27	1	0	4	1	1	3	3	11.1563	5	10.309	0	9	2016
440948102	1	11.2898	3	9	5	5	0.905159	0.994428	0.554676	1	1	1	2	6	6	4	6	0.829797	3	7.6014	1	34	1	1	1	0	0	3	3	11.8494	6	11.0021	0	9	2016
440957101	0	10.8198	3	6	4	5	0.210439	0.0168721	0.513669	0.837327	1	0	2	0	6	5	3	0.222187	5	7.6014	1	24	1	1	2	0	0	3	4	11.0021	11	10.1267	0	9	2016
440971102	1	8.3666	2	7	3	5	0.81289	0.985539	0.31151	0.674655	1	1	6	6	6	6	4	0.946744	2	7.31389	0	30	1	1	2	1	0	5	4	11.2898	2	10.4631	1	5	2016
441020101	0	11.5129	2	10	4	4	0.169143	0.0189798	0.352517	0.75	1	1	0	6	6	6	6	0.765823	5	8.51739	0	25	1	1	3	0	0	4	3	13.8155	5	12.1007	1	20	2016
441041102	1	9.61587	3	6	3	4	0.847017	0.989337	0.513669	0.587327	1	0	0	0	6	0	2	0.0823463	3	6.90875	0	28	1	1	5	1	0	5	4	8.2943	3	8.69968	1	5	2016
441087103	1	10.4913	1	6	3	3	0.750822	0.991999	0.0821002	0.5	1	0	0	0	6	6	0	0.0713099	1	5.70711	1	38	0	1	2	0	0	5	4	9.24966	5	7.09091	1	25	2016
441087101	1	10.309	2	8	2	4	0.791684	0.991445	0.325179	0.424655	1	0	0	0	5	6	0	0.0665629	4	7.6014	1	28	1	0	3	0	0	4	4	11.1563	5	12.3458	0	9	2016
441096105	1	10.5374	3	8	5	4	0.891008	0.99214	0.541007	0.912673	1	1	1	6	6	6	3	0.724949	4	7.6014	0	25	1	1	2	0	0	3	4	11.1563	5	12.3458	0	9	2016
441283103	0	9.54688	1	10	5	5	0.148993	0.0130015	0.136776	1	1	0	3	0	5	5	0	0.176605	3	7.31389	1	18	1	1	1	0	0	3	3	9.90354	4	9.21044	0	9	2016
441283102	0	9.90354	5	6	5	3	0.29543	0.014086	0.945324	0.825345	1	0	3	2	6	4	1	0.281708	5	7.31389	0	27	1	1	2	0	0	3	4	9.90354	4	9.21044	0	9	2016
441289106	0	9.90354	3	8	3	5	0.19588	0.014086	0.541007	0.674655	1	1	2	0	0	4	0	0.399183	3	7.6014	0	45	0	1	2	0	0	5	4	10.4631	5	10.309	0	9	2016
441316101	0	9.21044	2	10	2	5	0.137665	0.0119784	0.352517	0.511982	1	0	0	0	6	6	0	0.0713099	5	7.6014	0	43	0	1	1	0	0	1	3	11.4076	6	10.5967	0	9	2016
441321101	0	8.51739	3	8	5	5	0.229486	0.009871	0.541007	1	1	0	0	0	5	6	2	0.119803	3	8.0067	1	27	1	1	2	0	0	4	4	10.309	8	10.309	0	9	2016
441347101	0	10.1267	3	5	4	4	0.196411	0.0147645	0.5	0.75	1	1	6	6	6	6	4	0.946744	4	8.0067	0	26	1	1	3	1	0	4	4	10.309	8	10.309	0	9	2016
441401103	1	10.5024	1	9	1	5	0.742336	0.992033	0.123107	0.349375	1	1	5	4	6	6	4	0.826908	5	7.6014	1	25	1	0	3	0	0	5	4	10.9151	1	10.4631	0	9	2016
441401101	0	10.0859	1	9	2	5	0.0925887	0.0146404	0.123107	0.511982	1	1	0	0	3	6	0	0.349447	4	6.39859	1	33	1	0	1	0	0	4	4	7.71468	3	8.51739	0	9	2016
441411104	0	6.90875	2	5	4	3	0.135811	0.0049795	0.284172	0.662673	1	1	1	1	6	6	2	0.496315	4	8.0067	0	18	1	1	1	0	0	4	1	11.0021	3	11.0021	0	9	2016
441454103	1	8.51739	3	10	5	5	0.902192	0.985997	0.568345	1	1	0	0	5	6	6	3	0.35316	5	9.21044	1	23	1	1	1	0	0	5	2	10.669	6	9.90354	1	20	2016
441521101	1	10.8781	1	8	3	5	0.776802	0.993175	0.109438	0.674655	1	0	0	0	4	4	1	0.0743588	5	9.47278	1	34	1	0	2	0	0	1	4	8.57565	4	12.2061	1	14	2016
441523105	1	10.0859	2	9	3	5	0.822051	0.990767	0.338848	0.674655	1	0	6	6	6	6	1	0.574482	3	9.39275	0	44	0	1	3	0	0	3	3	11.1563	4	13.2357	0	9	2016
441524102	1	10.5967	3	10	3	5	0.870026	0.99232	0.568345	0.674655	1	0	1	6	6	6	5	0.485827	3	9.39275	1	42	0	1	2	0	0	3	4	11.1563	4	13.2357	0	9	2016
441524101	1	10.4631	3	7	3	5	0.861366	0.991914	0.527338	0.674655	1	1	4	4	6	6	4	0.787875	3	7.6014	0	28	1	1	2	0	0	5	3	11.6953	5	11.5129	0	9	2016
441537101	0	10.0859	2	5	4	4	0.152207	0.0146404	0.284172	0.75	1	1	1	0	6	6	5	0.535822	3	7.6014	1	18	1	1	1	0	0	4	3	10.309	4	9.90354	0	9	2016
441550101	0	9.90354	3	9	4	5	0.216917	0.014086	0.554676	0.837327	1	1	0	0	6	0	0	0.321484	2	7.6014	1	50	0	1	1	0	0	2	4	10.8198	3	10.1267	0	9	2016
441576101	1	11.2873	3	8	4	5	0.884116	0.99442	0.541007	0.837327	1	1	6	6	6	6	6	1	5	7.6014	1	29	1	1	4	1	0	3	4	10.309	3	9.21044	1	17	2016
441604103	1	9.79818	1	5	3	5	0.766175	0.989892	0.0684312	0.674655	1	0	0	0	6	6	0	0.0713099	5	8.2943	1	20	1	0	1	0	0	5	4	9.77001	3	8.98732	0	9	2016
441622102	0	10.2036	3	8	4	5	0.214747	0.0149985	0.541007	0.837327	1	1	4	4	6	5	3	0.754212	5	7.86365	1	21	1	1	2	0	0	5	4	11.7753	3	10.9151	0	11	2016
441626104	0	9.90354	2	9	4	5	0.172798	0.014086	0.338848	0.837327	1	0	0	0	6	6	4	0.177806	5	7.78364	0	33	1	1	1	0	0	5	3	10.8198	5	11.1563	0	11	2016
441627101	1	10.0859	1	8	2	3	0.737325	0.990767	0.109438	0.337327	1	0	0	6	0	5	0	0.27818	1	8.41205	0	28	1	0	2	0	0	2	3	11.2898	5	11.0021	0	11	2016
441659101	1	11.1844	2	6	5	5	0.852438	0.994107	0.297841	1	1	0	0	0	5	0	0	0.0243594	1	7.6014	1	51	0	1	2	0	0	3	4	11.8776	4	11.8776	0	11	2016
441666101	1	10.779	3	8	4	4	0.873266	0.992874	0.541007	0.75	1	0	3	1	6	6	1	0.255375	5	9.21044	1	46	0	1	3	0	0	3	4	12.3014	5	13.3375	0	11	2016
441672102	1	10.4913	3	6	3	4	0.848837	0.991999	0.513669	0.587327	1	0	0	6	4	6	3	0.384067	5	8.51739	0	33	1	0	3	0	0	4	4	12.1007	7	8.85381	0	11	2016
441685101	1	9.66644	3	7	4	5	0.877954	0.989491	0.527338	0.837327	1	0	0	0	6	6	1	0.0979219	3	8.0067	1	27	1	1	2	0	0	4	3	10.309	4	9.61587	0	11	2016
441685105	1	9.99884	2	8	3	4	0.809282	0.990502	0.325179	0.587327	1	0	0	0	6	4	1	0.0838526	3	8.0067	0	28	1	1	1	0	0	3	2	10.309	1	9.61587	1	5	2016
441702101	1	12.0317	3	6	5	5	0.898318	0.996684	0.513669	1	1	1	6	6	6	0	4	0.90454	5	8.0067	1	32	1	1	3	0	0	4	4	11.2898	3	11.0021	1	25	2016
441711102	1	10.5024	5	6	5	3	0.963791	0.992033	0.945324	0.825345	1	0	0	0	6	4	0	0.0572406	1	6.90875	1	32	1	1	2	0	0	5	2	10.5967	1	10.309	1	14	2016
441721103	0	8.2943	4	5	4	5	0.246515	0.0091926	0.715827	0.837327	1	1	2	6	5	4	3	0.745166	5	6.39859	1	27	1	0	5	1	0	4	3	8.69968	1	9.90354	0	11	2016
441725101	1	11.9184	3	8	4	4	0.875634	0.996339	0.541007	0.75	1	1	5	6	6	4	3	0.867013	4	9.21044	1	31	1	1	4	1	0	4	3	11.6082	4	11.0021	1	25	2016
441739101	1	10.5024	2	8	3	4	0.810329	0.992033	0.325179	0.587327	1	0	6	6	6	5	5	0.673959	5	9.21044	0	26	1	1	3	0	0	3	4	10.8198	3	10.5967	1	5	2016
441740105	1	10.5024	3	5	4	5	0.874102	0.992033	0.5	0.837327	1	0	2	6	6	6	3	0.471605	5	9.21044	1	28	1	1	2	0	0	4	4	10.8198	3	10.5967	1	5	2016
441784103	0	10.859	3	8	3	4	0.188072	0.0169914	0.541007	0.587327	1	0	0	0	4	0	0	0.0196124	2	7.31389	1	44	0	1	1	0	0	3	3	10.1267	3	9.39275	1	5	2016
441794108	1	11.0822	3	8	4	5	0.88369	0.993796	0.541007	0.837327	1	1	6	6	6	5	4	0.939709	4	9.21044	1	26	1	1	3	1	0	4	4	11.5129	5	10.309	0	11	2016
441848101	0	6.90875	2	8	3	5	0.145537	0.0049795	0.325179	0.674655	1	1	5	6	6	6	3	0.881083	5	8.98732	1	21	1	0	2	0	0	4	4	10.309	1	10.8198	0	11	2016
441859102	0	10.1267	4	6	5	5	0.271361	0.0147645	0.729496	1	1	1	0	0	6	4	0	0.349619	5	9.90354	1	44	0	1	1	0	0	1	4	10.8198	1	11.1563	0	11	2016
441861101	1	10.7277	3	7	3	4	0.852122	0.992718	0.527338	0.587327	1	1	6	6	6	6	3	0.920116	5	9.90354	1	23	1	0	3	0	1	3	3	10.8198	4	11.1563	0	11	2016
441862103	0	11.2898	3	5	3	5	0.190378	0.0183013	0.5	0.674655	1	0	0	0	5	0	0	0.0243594	5	9.90354	1	40	0	1	3	0	0	2	2	10.4341	1	10.309	1	5	2016
441864104	0	10.8198	3	9	3	5	0.200578	0.0168721	0.554676	0.674655	1	1	1	0	4	4	3	0.459003	5	9.90354	0	33	1	1	1	0	0	5	3	11.6953	11	11.6082	0	11	2016
441864102	0	10.5967	2	9	3	4	0.146202	0.0161936	0.338848	0.587327	1	0	0	0	1	1	0	0.0124021	3	9.90354	1	31	1	1	2	0	0	3	4	11.6953	11	11.6082	0	11	2016
441865102	0	8.98732	3	7	3	4	0.181388	0.0113	0.527338	0.587327	1	1	1	4	6	6	0	0.564279	4	9.90354	0	29	1	1	1	0	0	3	3	11.6953	11	11.6082	0	11	2016
441873102	0	10.5187	3	8	3	4	0.187365	0.0159566	0.541007	0.587327	1	1	3	0	6	6	1	0.507377	5	9.54688	1	23	1	1	3	0	0	5	3	9.74103	3	10.24	0	11	2016
441877101	1	10.3869	1	2	3	5	0.759016	0.991682	0.0274243	0.674655	1	1	6	6	6	1	2	0.858315	5	9.61587	0	37	0	1	2	0	0	3	3	11.5136	4	10.7144	1	2	2016
441892104	0	10.5024	4	5	3	4	0.223067	0.0159069	0.715827	0.587327	1	0	5	0	6	6	0	0.266453	3	8.85381	0	62	0	1	4	1	1	3	4	11.1563	5	11.1563	0	11	2016
441916101	1	8.59804	2	5	5	5	0.844269	0.986242	0.284172	1	1	1	3	6	6	3	3	0.781912	5	9.21044	0	26	1	1	4	1	0	3	4	11.9184	5	10.1267	1	12	2016
441922104	1	11.0021	3	10	3	5	0.870869	0.993553	0.568345	0.674655	1	1	3	3	3	6	3	0.667571	4	9.21044	1	28	1	1	3	0	0	2	4	11.0021	4	10.7144	1	12	2016
441928101	1	8.38959	3	5	2	5	0.833225	0.985609	0.5	0.511982	1	0	1	6	6	6	0	0.352703	5	9.90354	1	29	1	0	3	0	0	3	1	11.0021	5	11.0021	1	12	2016
441930103	0	10.4133	3	6	3	3	0.171764	0.0156362	0.513669	0.5	1	0	2	3	6	6	4	0.377029	4	8.98732	0	18	1	1	1	0	0	3	3	7.82445	6	11.0021	1	5	2016
441933104	1	10.4913	3	7	3	3	0.841837	0.991999	0.527338	0.5	1	0	0	0	6	5	0	0.0642752	2	9.90354	1	55	0	1	3	0	1	2	3	11.5129	5	11.2898	1	12	2016
441937101	0	8.99974	3	5	4	4	0.194069	0.0113377	0.5	0.75	1	1	0	0	5	6	1	0.385553	4	8.2943	1	29	1	0	3	0	0	3	4	11.2898	5	11.1563	1	12	2016
441939103	0	8.41205	3	8	5	5	0.229267	0.0095507	0.541007	1	1	1	1	1	6	6	0	0.443075	5	8.51739	1	32	1	1	2	0	0	3	4	11.1563	6	11.0021	1	12	2016
441945102	1	10.4913	3	3	3	4	0.840454	0.991999	0.472662	0.587327	1	1	6	6	6	6	6	1	5	8.69968	0	27	1	1	4	1	0	4	3	11.1844	6	9.99884	1	12	2016
441945103	1	10.4631	1	7	5	5	0.809632	0.991914	0.0957692	1	1	1	5	6	6	6	4	0.907711	3	8.69968	1	27	1	1	4	1	0	5	4	11.1844	6	9.99884	1	12	2016
441945105	1	10.8278	3	8	3	4	0.855124	0.993023	0.541007	0.587327	1	1	4	4	4	5	1	0.691462	3	0	1	23	1	0	2	0	0	5	4	10.5967	4	8.0067	1	12	2016
441952104	0	10.309	3	5	2	4	0.160303	0.0153189	0.5	0.424655	1	1	3	3	5	6	4	0.703693	5	6.90875	1	17	1	0	1	0	0	2	1	10.309	4	9.90354	1	12	2016
441962102	0	10.7364	2	8	4	4	0.161941	0.0166186	0.325179	0.75	1	0	1	1	6	6	2	0.203937	5	9.21044	0	37	0	1	2	0	0	3	4	9.61587	9	9.39275	1	5	2016
441965102	0	11.3386	2	9	3	5	0.157537	0.0184497	0.338848	0.674655	1	1	4	1	6	6	4	0.666671	5	9.21044	1	34	1	1	2	0	0	4	4	9.61587	9	9.39275	1	5	2016
441965101	0	10.309	2	7	1	3	0.0937425	0.0153189	0.31151	0.17472	1	0	0	0	6	6	0	0.0713099	4	9.21044	0	30	1	0	3	0	0	3	3	9.61587	9	9.39275	1	5	2016
441970102	0	9.21044	1	5	1	5	0.0613566	0.0119784	0.0684312	0.349375	1	0	0	2	6	6	0	0.152088	2	9.21044	1	36	1	0	2	0	0	1	3	9.61587	9	9.39275	1	12	2016
441971102	0	10.0859	2	8	3	3	0.132552	0.0146404	0.325179	0.5	1	0	0	0	0	4	1	0.0553739	4	8.51739	0	33	1	1	2	0	0	3	3	11.0021	1	10.309	1	5	2016
211463101	0	10.7364	3	4	2	3	0.148603	0.0166186	0.486331	0.337327	1	1	0	0	6	4	0	0.349619	3	7.24494	1	31	1	0	2	0	0	3	2	10.309	3	10.0433	1	12	2016
450022101	0	7.49887	3	6	4	3	0.18395	0.0067739	0.513669	0.662673	1	1	6	6	6	6	5	0.973372	5	8.51739	0	19	1	1	1	1	0	4	3	9.39275	5	11.9184	1	12	2016
450026101	0	10.8198	3	6	3	3	0.172608	0.0168721	0.513669	0.5	1	1	0	0	3	4	0	0.335378	5	9.61587	0	26	1	1	2	0	0	4	3	11.6953	2	11.2898	1	14	2016
450027101	1	9.21044	3	8	5	5	0.898043	0.988105	0.541007	1	1	1	0	0	6	6	4	0.470184	3	9.90354	0	31	1	1	2	0	0	3	4	10.7144	7	11.4186	1	12	2016
450030101	0	8.98732	1	8	3	4	0.0959614	0.0113	0.109438	0.587327	1	1	2	0	6	6	0	0.441731	5	9.21044	1	16	1	1	1	0	0	3	4	11.3022	4	11.4978	1	12	2016
450035101	0	10.1267	3	7	3	3	0.173962	0.0147645	0.527338	0.5	1	0	0	0	6	6	0	0.0713099	2	9.47278	0	44	0	1	1	0	0	3	4	11.0186	3	10.9682	1	12	2016
450040102	1	7.6014	2	5	3	4	0.795918	0.983212	0.284172	0.587327	1	1	4	6	6	4	4	0.854608	5	8.85381	0	22	1	0	2	0	0	4	3	11.3266	1	10.6214	1	12	2016
450041201	0	9.90354	3	8	4	4	0.20433	0.014086	0.541007	0.75	1	1	4	0	6	6	0	0.519798	5	8.85381	1	46	0	1	1	0	0	3	4	11.3266	4	10.6214	1	12	2016
450050101	1	10.1267	3	7	4	4	0.869116	0.990891	0.527338	0.75	1	1	6	6	6	6	4	0.946744	5	9.39275	0	22	1	0	4	1	0	4	4	11.5129	4	11.3975	1	12	2016
450087102	0	10.1267	3	5	4	4	0.196411	0.0147645	0.5	0.75	1	0	0	0	4	0	0	0.0196124	3	9.21044	0	43	0	1	2	0	0	4	4	11.0349	3	10.6214	1	12	2016
450103102	0	7.6014	1	5	2	5	0.0762488	0.0070857	0.0684312	0.511982	1	0	0	0	5	6	0	0.0665629	5	9.21044	0	27	1	0	1	0	0	2	2	11.0186	8	10.8198	1	12	2016
450104101	0	10.5967	3	8	4	5	0.215564	0.0161936	0.541007	0.837327	1	0	3	4	6	6	4	0.456463	5	9.21044	1	32	1	1	1	0	0	3	4	11.0186	8	10.8198	1	12	2016
450105103	0	10.4913	1	8	2	2	0.0612565	0.0158733	0.109438	0.25	1	0	2	0	5	6	1	0.171218	3	10.5967	0	29	1	1	2	0	0	3	3	12.3884	3	11.2067	1	12	2016
450108101	0	11.0349	4	5	3	5	0.233968	0.0175262	0.715827	0.674655	1	1	6	6	6	6	4	0.946744	3	8.69968	1	38	0	1	2	1	1	5	4	11.1563	4	10.8198	1	12	2016
450108102	0	9.86532	3	6	3	4	0.180418	0.0139698	0.513669	0.587327	1	1	4	6	3	5	2	0.794146	5	8.0067	1	22	1	1	2	0	0	5	3	10.8057	5	11.4456	1	12	2016
450114102	0	9.47278	4	7	5	5	0.272796	0.0127761	0.743165	1	1	0	0	0	6	4	0	0.0572406	3	8.98732	0	42	0	1	1	0	0	3	4	11.4115	3	10.458	1	12	2016
450140101	0	9.57505	3	10	5	5	0.237272	0.0130871	0.568345	1	1	0	6	6	6	5	3	0.620703	5	9.79818	1	27	1	1	4	1	0	3	4	11.1713	6	10.6155	1	12	2016
450165108	1	9.53972	1	7	4	4	0.779676	0.989106	0.0957692	0.75	1	1	2	0	5	5	2	0.48319	4	9.32376	0	25	1	0	3	0	0	3	3	11.4076	5	10.5967	1	12	2016
450170105	1	9.72979	3	5	5	5	0.89074	0.989684	0.5	1	1	1	6	6	6	6	3	0.920116	4	7.00397	1	18	1	0	1	0	0	5	4	8.85766	6	9.13389	1	12	2016
450184101	1	9.39275	2	8	4	4	0.826266	0.988659	0.325179	0.75	1	0	6	4	0	5	0	0.431554	2	6.90875	1	32	1	1	2	0	1	4	4	9.21044	8	9.42553	1	12	2016
450184103	1	9.90354	2	8	3	3	0.799291	0.990212	0.325179	0.5	1	1	1	6	6	0	2	0.656118	4	6.90875	0	29	1	1	4	1	0	4	4	9.21044	8	9.42553	1	12	2016
450191101	1	10.8198	1	9	3	5	0.779475	0.992998	0.123107	0.674655	1	1	6	6	6	6	5	0.973372	5	8.0067	1	29	1	0	3	1	0	4	3	9.21044	1	9.21044	1	5	2016
450193101	0	9.61587	1	6	1	2	0.0356127	0.0132113	0.0821002	0.0873925	1	0	0	0	6	6	3	0.151178	2	8.51739	0	24	1	0	1	0	0	2	4	11.1844	4	11.6953	1	12	2016
450194106	0	10.5967	3	8	4	4	0.20577	0.0161936	0.541007	0.75	1	1	0	0	6	6	1	0.3903	5	8.51739	1	29	1	1	3	0	0	3	4	11.1844	4	11.6953	1	12	2016
450208102	0	9.71118	3	10	4	4	0.209518	0.0135011	0.568345	0.75	1	0	4	0	6	6	5	0.360544	4	8.2943	1	18	1	0	2	0	0	4	3	9.21044	5	9.21044	1	12	2016
450216102	0	11.0021	1	8	3	5	0.109942	0.0174265	0.109438	0.674655	1	1	4	4	6	6	5	0.814503	5	9.21044	1	21	1	1	2	0	0	5	4	9.21044	1	9.21044	1	5	2016
450230102	0	11.0021	3	5	4	3	0.188437	0.0174265	0.5	0.662673	1	0	0	0	6	6	0	0.0713099	5	7.31389	1	45	0	1	2	0	0	4	4	11.3504	5	10.4913	1	5	2016
450234105	0	10.309	4	2	3	4	0.214283	0.0153189	0.674821	0.587327	1	0	4	0	6	6	3	0.307288	3	6.90875	0	34	1	0	2	0	0	4	3	12.0553	4	11.0021	1	5	2016
450240102	1	9.21044	2	5	4	3	0.807711	0.988105	0.284172	0.662673	1	1	4	6	6	6	4	0.868677	5	8.1608	0	21	1	0	3	0	0	3	4	11.7753	5	12.4684	1	5	2016
450240104	1	10.4223	4	7	4	4	0.91385	0.99179	0.743165	0.75	1	0	0	5	4	4	0	0.249729	1	6.90875	0	25	1	1	3	0	0	2	4	11.0791	3	10.4913	1	5	2016
450249101	1	10.5967	1	5	5	5	0.804321	0.99232	0.0684312	1	1	1	2	6	6	6	6	0.843867	4	6.21661	0	28	1	1	4	1	0	4	4	11.6953	6	10.6454	1	5	2016
450258101	0	11.5862	3	5	4	4	0.199444	0.0192026	0.5	0.75	1	1	6	5	6	6	6	0.959599	2	0	1	30	1	1	2	1	0	3	2	12.2061	5	10.7579	1	5	2016
450260102	1	11.1563	1	5	3	2	0.739616	0.994022	0.0684312	0.412673	1	1	0	6	6	6	5	0.739195	4	8.0067	1	28	1	1	3	0	0	3	3	13.3375	8	10.7579	1	5	2016
450260101	1	10.1659	4	6	3	5	0.902073	0.99101	0.729496	0.674655	1	1	2	0	6	6	0	0.441731	5	8.0067	0	31	1	1	2	0	0	5	4	13.3375	8	10.7579	1	5	2016
450261102	1	11.0974	3	7	4	4	0.871134	0.993842	0.527338	0.75	1	1	2	6	6	6	5	0.817239	5	8.0067	1	34	1	1	1	0	0	2	4	13.3375	8	10.7579	1	5	2016
450263101	0	6.39859	1	10	5	5	0.14245	0.0034282	0.136776	1	1	0	0	0	6	6	3	0.151178	5	8.0067	1	20	1	1	2	0	0	4	4	11.5129	4	11.0021	1	5	2016
450266102	1	11.1563	3	8	3	4	0.855807	0.994022	0.541007	0.587327	1	1	6	6	6	6	3	0.920116	5	0	1	35	1	1	2	0	0	3	4	11.9104	9	10.309	1	5	2016
450266101	1	9.64219	2	8	4	4	0.826785	0.989417	0.325179	0.75	1	1	1	5	6	6	3	0.684548	3	0	0	29	1	1	2	0	0	3	4	11.9104	9	10.309	1	5	2016
450268102	1	9.98049	3	6	5	3	0.874468	0.990446	0.513669	0.825345	1	0	0	0	6	5	0	0.0642752	2	7.6014	1	52	0	1	1	0	0	3	4	11.3386	3	11.0021	1	5	2016
450273101	1	10.779	3	8	5	5	0.901303	0.992874	0.541007	1	1	1	0	6	6	0	3	0.643736	5	0	0	25	1	1	2	0	0	3	4	10.9151	7	10.1267	1	5	2016
450276102	0	8.69968	1	6	1	4	0.0532958	0.0104253	0.0821002	0.262047	1	0	1	4	6	6	3	0.351769	2	5.70711	1	24	1	0	3	0	0	4	3	11.2568	3	9.61587	1	5	2016
450278102	1	10.6262	3	8	3	4	0.854705	0.99241	0.541007	0.587327	1	1	0	6	3	6	0	0.591831	5	7.6014	1	29	1	1	3	0	0	4	4	12.2061	8	10.5967	1	5	2016
450281102	1	11.2797	1	8	2	2	0.730012	0.994397	0.109438	0.25	1	1	5	5	5	4	5	0.875121	5	5.70711	1	44	0	0	1	0	0	3	3	9.82558	3	9.21044	1	5	2016
450281101	1	10.3859	3	5	3	3	0.83603	0.991679	0.5	0.5	1	0	0	0	6	6	2	0.12455	1	6.90875	1	26	1	0	3	0	0	5	4	11.0021	4	7.6014	1	5	2016
450282103	1	10.779	2	8	3	3	0.80111	0.992874	0.325179	0.5	1	1	1	6	6	4	4	0.737508	5	6.90875	0	27	1	1	4	1	0	3	4	11.0021	4	7.6014	1	5	2016
450285105	1	10.6454	2	7	3	4	0.807832	0.992468	0.31151	0.587327	1	0	0	0	6	6	3	0.151178	5	7.6014	1	23	1	1	3	0	0	4	3	10.5967	3	10.5454	1	5	2016
450293105	1	10.779	4	8	4	4	0.917385	0.992874	0.756834	0.75	1	1	6	6	6	4	3	0.906047	4	8.69968	1	50	0	1	2	0	0	4	4	11.4825	3	9.90852	1	5	2016
450295101	0	10.8198	3	8	5	3	0.214684	0.0168721	0.541007	0.825345	1	1	6	6	6	0	0	0.798045	5	8.69968	0	44	0	1	4	1	1	3	4	11.4825	3	9.90852	1	5	2016
450305104	1	11.1563	4	7	5	5	0.943412	0.994022	0.743165	1	1	1	6	6	6	6	6	1	5	8.0067	0	25	1	1	4	1	1	5	4	10.9971	5	9.43356	1	5	2016
450309102	1	10.5967	3	10	5	5	0.906513	0.99232	0.568345	1	1	1	5	6	6	6	6	0.960967	5	8.0067	0	49	0	1	2	1	0	5	4	10.9971	5	9.43356	1	5	2016
450320102	1	10.5558	3	7	4	4	0.870008	0.992196	0.527338	0.75	1	1	0	5	5	6	4	0.667419	5	7.6014	0	22	1	0	3	0	0	4	4	11.6953	7	8.85381	1	5	2016
450325102	1	8.69968	3	7	2	5	0.839458	0.986552	0.527338	0.511982	1	1	0	6	6	1	0	0.570898	5	5.70711	0	26	1	1	2	0	0	3	4	10.8198	11	10.5967	1	5	2016
450336101	0	11.0021	4	7	4	4	0.247938	0.0174265	0.743165	0.75	1	1	0	0	6	6	0	0.363688	5	8.38959	1	29	1	1	1	0	0	4	4	11.2898	10	10.7144	1	5	2016
450343102	0	8.0067	1	5	3	5	0.0953345	0.0083181	0.0684312	0.674655	1	0	0	0	6	6	0	0.0713099	4	0	1	20	1	1	2	0	0	2	3	11.2898	6	9.90354	1	5	2016
450356101	1	11.0822	3	8	3	4	0.855653	0.993796	0.541007	0.587327	1	1	6	6	6	6	4	0.946744	4	8.2943	1	30	1	0	3	1	0	1	2	11.2898	1	10.309	1	5	2016
450356106	1	10.8198	5	3	5	5	0.975656	0.992998	0.904317	1	1	1	5	6	6	6	4	0.907711	4	8.2943	0	28	1	0	4	1	0	4	4	11.2898	1	10.309	1	5	2016
441668117	0	10.5187	1	8	3	5	0.108937	0.0159566	0.109438	0.674655	1	0	0	0	6	6	1	0.0979219	4	6.90875	1	31	1	0	2	0	0	3	2	7.87891	2	9.90354	1	5	2016
130711103	1	10.24	4	8	4	5	0.926059	0.991235	0.756834	0.837327	1	0	3	0	0	4	2	0.199078	4	7.6014	1	22	1	0	2	0	0	5	4	11.5129	3	10.8198	1	5	2016
500141101	0	8.88198	1	7	2	2	0.0551178	0.0109796	0.0957692	0.25	1	0	0	0	6	5	3	0.144143	2	6.21661	0	31	1	1	2	0	0	3	4	11.2898	9	10.8198	1	5	2016
500143108	0	10.309	3	5	3	2	0.158959	0.0153189	0.5	0.412673	1	0	0	0	5	5	0	0.0595283	2	0	1	45	0	1	1	0	0	3	3	11.1803	4	7.6014	1	5	2016
500145101	0	11.3528	2	9	1	3	0.1015	0.0184928	0.338848	0.17472	1	1	2	4	6	6	4	0.709808	5	6.90875	1	22	1	0	2	0	0	3	3	9.21044	5	10.7579	1	5	2016
500146101	1	8.2943	3	5	3	3	0.831683	0.985319	0.5	0.5	1	1	3	6	4	4	4	0.806081	4	6.90875	0	20	1	0	2	0	0	3	3	9.21044	5	10.7579	1	5	2016
500151102	0	11.0219	1	7	4	4	0.115639	0.0174868	0.0957692	0.75	1	1	5	6	6	6	6	0.960967	5	8.0067	0	26	1	0	3	1	0	4	4	11.5129	3	11.5129	1	5	2016
500157102	1	11.5129	1	7	5	5	0.811813	0.995106	0.0957692	1	1	1	6	6	6	4	5	0.959303	5	6.90875	1	32	1	1	5	1	0	2	4	11.6953	6	11.0021	1	5	2016
500177101	1	10.5967	2	8	4	5	0.838562	0.99232	0.325179	0.837327	1	1	3	0	6	6	0	0.480765	4	6.90875	1	23	1	0	2	0	0	4	4	10.779	3	10.5967	1	5	2016
500182101	1	11.1563	3	6	3	3	0.840425	0.994022	0.513669	0.5	1	1	4	6	6	5	4	0.861643	4	8.0067	1	25	1	0	5	1	0	4	4	9.21044	1	8.98732	1	5	2016
500191102	0	10.4913	3	6	4	4	0.199963	0.0158733	0.513669	0.75	1	0	0	0	5	0	0	0.0243594	3	6.90875	1	31	1	0	2	0	0	5	4	10.1267	7	9.90354	1	5	2016
500229101	1	9.96932	1	6	2	3	0.731494	0.990412	0.0821002	0.337327	1	0	0	0	5	5	2	0.112768	2	8.51739	0	43	0	1	2	0	0	3	4	10.9751	6	10.7579	1	5	2016
500236101	0	7.78364	1	5	4	4	0.103321	0.0076398	0.0684312	0.75	1	0	1	6	6	6	2	0.405943	4	0	0	22	1	1	2	0	0	3	3	11.5129	6	10.309	1	5	2016
500237102	0	10.1659	3	9	5	5	0.235706	0.0148837	0.554676	1	1	0	0	0	5	0	0	0.0243594	5	0	0	44	0	1	1	0	0	3	4	11.5129	6	10.309	1	5	2016
500255102	0	10.5024	3	8	3	4	0.187331	0.0159069	0.541007	0.587327	1	0	0	5	6	4	3	0.339091	4	6.90875	0	35	1	1	1	0	0	2	3	8.98732	11	8.98732	1	5	2016
500256102	0	8.51739	3	7	3	3	0.170618	0.009871	0.527338	0.5	1	0	0	0	5	6	0	0.0665629	1	6.90875	1	35	1	1	2	0	0	2	3	8.98732	11	8.98732	1	5	2016
500261553	1	10.5024	3	6	4	4	0.867103	0.992033	0.513669	0.75	1	1	0	0	6	6	3	0.443556	4	8.38959	0	27	1	1	1	0	0	4	3	10.779	5	10.779	1	5	2016
500270581	0	10.0859	2	8	4	4	0.160589	0.0146404	0.325179	0.75	1	0	0	0	6	6	0	0.0713099	5	0	0	37	0	1	2	0	0	2	3	11.9184	7	9.21044	1	5	2016
500271103	0	10.309	1	4	3	5	0.0973248	0.0153189	0.0547622	0.674655	1	1	5	6	6	6	0	0.801215	5	7.6014	0	39	0	1	2	0	0	2	1	8.51739	4	8.51739	1	5	2016
500272102	0	10.5967	4	6	4	5	0.254095	0.0161936	0.729496	0.837327	1	1	5	6	4	2	0	0.763582	5	7.6014	1	38	0	1	2	0	0	3	4	8.51739	4	8.51739	1	5	2016
500285101	1	10.3735	1	7	3	4	0.763165	0.991641	0.0957692	0.587327	1	1	4	0	6	6	3	0.599666	5	6.90875	1	23	1	1	3	0	0	3	4	11.2645	7	10.8198	1	5	2016
500362102	0	8.6307	4	8	3	3	0.217767	0.0102155	0.756834	0.5	1	1	5	6	6	6	6	0.960967	5	7.82445	0	22	1	0	3	1	0	3	3	11.0021	3	10.5967	1	5	2016
500364101	0	9.90354	3	6	4	4	0.198741	0.014086	0.513669	0.75	1	0	0	0	0	0	0	0.0006276	1	5.70711	0	24	1	1	2	0	0	4	4	10.5967	2	8.98732	1	5	2016
500371101	0	8.2943	2	5	3	4	0.13024	0.0091926	0.284172	0.587327	1	0	6	0	6	6	0	0.305487	3	7.6014	0	20	1	0	2	0	0	4	4	10.1267	5	9.61587	1	5	2016
340314105	1	10.309	3	9	4	4	0.875084	0.991445	0.554676	0.75	1	1	6	6	6	1	4	0.911571	5	8.41205	0	31	1	1	3	0	0	3	4	11.9184	6	11.6953	1	5	2016
210464103	1	9.54688	2	7	3	3	0.795755	0.989128	0.31151	0.5	1	1	0	0	5	4	0	0.344872	3	6.21661	1	27	1	0	2	0	0	3	4	10.7364	3	9.61587	1	5	2016
211061103	0	8.98732	3	4	3	3	0.163212	0.0113	0.486331	0.5	1	0	6	0	6	5	0	0.298452	4	6.21661	1	20	1	1	1	0	0	3	4	10.7364	7	9.61587	1	5	2016
211484103	1	11.0822	2	9	3	3	0.804534	0.993796	0.338848	0.5	1	0	0	0	6	6	0	0.0713099	4	7.6014	0	27	1	1	4	1	0	3	1	10.309	2	8.85381	1	5	2016
211484102	1	10.8198	3	8	4	5	0.883145	0.992998	0.541007	0.837327	1	1	4	4	4	4	6	0.817568	5	7.6014	1	25	1	1	3	0	0	4	4	10.309	2	8.85381	1	5	2016
330221102	1	10.309	1	7	4	5	0.791068	0.991445	0.0957692	0.837327	1	1	6	6	6	6	5	0.973372	5	7.6014	1	26	1	0	2	1	0	3	4	11.0021	1	8.98732	1	5	2016
350072103	0	8.41205	2	8	3	3	0.129074	0.0095507	0.325179	0.5	1	1	0	6	6	0	2	0.617108	4	7.6014	0	27	1	1	3	0	0	3	4	10.0034	7	9.60245	1	5	2016
130940103	0	10.8198	2	5	3	3	0.125695	0.0168721	0.284172	0.5	1	1	6	6	6	6	6	1	5	6.68586	1	31	1	1	2	1	1	2	4	13.9088	2	10.4631	1	5	2016
509809431	0	10.5024	2	5	3	4	0.134829	0.0159069	0.284172	0.587327	1	0	0	0	6	4	0	0.0572406	4	6.21661	1	30	1	1	3	0	0	3	4	10.8198	10	10.3255	1	5	2016
370564103	0	8.0067	2	8	3	2	0.118438	0.0083181	0.325179	0.412673	1	0	0	0	6	6	1	0.0979219	4	6.21661	0	28	1	1	2	0	0	3	3	10.8198	10	10.3255	1	5	2016
510034101	0	11.0021	3	6	3	3	0.172987	0.0174265	0.513669	0.5	1	1	6	6	6	6	2	0.893488	5	6.21661	1	33	1	1	3	0	0	3	4	10.8198	10	10.3255	1	5	2016
510041104	0	9.74103	2	8	4	2	0.140286	0.0135918	0.325179	0.575345	1	0	0	0	6	6	3	0.151178	2	5.70711	1	19	1	1	1	0	0	5	4	7.6014	4	9.40104	1	5	2016
510041101	0	10.8396	2	7	3	4	0.141118	0.0169324	0.31151	0.587327	1	0	0	0	6	5	0	0.0642752	5	5.70711	1	45	0	1	1	0	0	3	4	7.6014	4	9.40104	1	5	2016
510041102	0	10.8198	3	8	4	4	0.206234	0.0168721	0.541007	0.75	1	0	0	0	6	4	4	0.163737	4	6.90875	0	29	1	1	2	0	0	3	2	12.6115	2	10.0859	1	5	2016
510042102	0	9.39275	3	8	3	3	0.175231	0.0125328	0.541007	0.5	1	1	0	0	6	6	0	0.363688	4	8.0067	1	19	1	0	1	0	0	4	4	9.39275	4	9.21044	1	5	2016
510044102	0	9.71118	1	8	1	4	0.0609863	0.0135011	0.109438	0.262047	1	0	6	6	6	5	6	0.700587	2	6.39859	0	25	1	0	3	0	0	2	3	9.58885	2	9.68041	1	5	2016
510047101	0	10.309	1	8	5	5	0.144988	0.0153189	0.109438	1	1	1	0	0	0	0	0	0.293006	1	8.0067	0	32	1	1	1	0	0	3	4	11.1803	7	9.37594	1	5	2016
510053101	0	11.2898	3	7	3	3	0.176379	0.0183013	0.527338	0.5	1	1	0	0	5	1	0	0.323768	1	8.0067	1	28	1	1	1	0	0	3	4	12.2061	6	11.5129	1	5	2016
510063101	0	10.3222	3	8	4	5	0.214993	0.0153591	0.541007	0.837327	1	0	1	0	6	2	1	0.108793	3	8.2943	0	26	1	1	2	0	0	1	4	9.47278	5	9.47278	1	5	2016
510071101	0	10.0859	5	9	5	5	0.323778	0.0146404	0.986331	1	1	0	5	0	5	6	2	0.314946	5	8.51739	1	41	0	1	2	0	1	2	3	10.309	6	10.5967	1	5	2016
510071102	1	8.55661	3	8	3	4	0.850404	0.986116	0.541007	0.587327	1	0	4	0	5	6	1	0.249285	5	8.51739	0	19	1	0	2	0	0	2	3	10.309	6	10.5967	1	5	2016
510095103	1	10.7893	2	6	2	3	0.7773	0.992906	0.297841	0.337327	1	0	6	6	6	6	4	0.654366	3	0	1	36	1	0	1	0	0	3	2	8.90937	1	8.90937	1	5	2016
510096101	0	10.5024	2	6	3	3	0.12783	0.0159069	0.297841	0.5	1	1	0	0	6	5	2	0.409893	4	8.1608	1	22	1	0	2	0	0	2	3	8.51739	7	10.8198	1	5	2016
510100103	0	10.2682	3	5	3	5	0.188255	0.0151947	0.5	0.674655	1	1	6	6	6	5	2	0.886454	5	9.61587	1	26	1	0	3	0	0	5	3	10.5967	5	9.61587	1	5	2016
510126103	0	10.5967	5	8	4	5	0.303802	0.0161936	0.972662	0.837327	1	0	0	6	4	5	6	0.456917	5	7.6014	1	18	1	1	1	0	1	5	4	10.8198	1	8.51739	1	5	2016
510154531	1	10.1267	3	7	3	5	0.860667	0.990891	0.527338	0.674655	1	0	0	0	0	3	0	0.0217273	3	7.6014	0	44	0	1	2	0	0	2	4	10.8198	1	8.51739	1	5	2016
510160103	1	10.8198	4	6	5	5	0.939919	0.992998	0.729496	1	1	1	6	6	6	6	4	0.946744	5	7.31389	1	34	1	1	2	1	0	3	4	11.5129	8	11.2898	1	5	2016
510161101	1	10.0859	2	3	3	4	0.795492	0.990767	0.256835	0.587327	1	1	6	6	6	6	2	0.893488	5	7.31389	0	37	0	1	3	0	0	1	4	11.5129	8	11.2898	1	5	2016
510170102	1	10.309	3	7	4	4	0.869495	0.991445	0.527338	0.75	1	0	0	6	6	5	3	0.386527	4	6.21661	1	23	1	1	1	0	0	4	4	11.2898	3	11.0822	1	5	2016
510174102	1	11.0021	3	8	4	4	0.87373	0.993553	0.541007	0.75	1	1	6	6	5	6	2	0.888741	5	0	1	24	1	1	2	0	0	3	3	11.0021	5	11.0021	1	5	2016
510187101	1	10.309	5	5	4	5	0.961939	0.991445	0.931655	0.837327	1	1	0	0	6	0	0	0.321484	5	6.39859	1	50	0	1	1	0	0	1	4	11.9104	8	10.8198	1	5	2016
510188102	0	9.79818	2	8	5	3	0.168441	0.0137656	0.325179	0.825345	1	0	0	0	5	0	0	0.0243594	3	3.93183	0	49	0	1	1	0	0	5	4	7.82445	5	7.82445	1	5	2016
510191102	1	10.7144	4	8	4	4	0.917251	0.992678	0.756834	0.75	1	1	6	6	6	6	6	1	5	6.39859	1	27	1	1	4	1	0	3	4	7.6014	1	8.69968	1	5	2016
510195102	1	9.21044	2	5	2	2	0.761431	0.988105	0.284172	0.25	1	0	6	0	6	4	3	0.371285	3	6.90875	0	19	1	0	2	0	0	4	2	11.6953	4	9.90354	1	5	2016
510202103	1	10.7144	1	8	2	3	0.738631	0.992678	0.109438	0.337327	1	0	4	0	6	5	0	0.220385	5	0	0	30	1	1	2	0	0	3	4	10.309	1	9.61587	1	5	2016
510206104	1	10.7277	4	4	3	3	0.878065	0.992718	0.702159	0.5	1	1	3	3	6	6	0	0.601944	4	7.6014	0	24	1	1	2	0	0	3	3	11.5129	1	11.5129	1	5	2016
510208104	0	10.5454	3	9	3	2	0.170627	0.0160377	0.554676	0.412673	1	1	0	0	6	6	3	0.443556	4	8.0067	1	26	1	1	2	0	0	4	4	11.783	11	11.6953	1	5	2016
510208102	1	10.6454	3	5	3	4	0.846363	0.992468	0.5	0.587327	1	1	0	4	6	5	3	0.598102	5	8.0067	0	28	1	1	2	0	0	3	4	11.783	11	11.6953	1	5	2016
510222101	1	10.4913	3	7	4	5	0.879668	0.991999	0.527338	0.837327	1	1	4	5	6	5	3	0.794613	5	8.2943	1	28	1	1	4	1	0	3	4	11.5129	6	11.1563	1	5	2016
510223105	0	10.309	3	8	3	3	0.177135	0.0153189	0.541007	0.5	1	0	0	6	6	6	2	0.366933	4	8.0067	0	21	1	1	2	0	0	3	4	11.6953	4	11.1563	1	5	2016
510231103	0	10.309	2	8	5	4	0.179296	0.0153189	0.325179	0.912673	1	0	0	0	6	6	1	0.0979219	5	10.5967	1	22	1	1	3	0	1	3	4	11.9184	4	11.6953	1	5	2016
510233102	0	10.4913	3	7	4	5	0.212551	0.0158733	0.527338	0.837327	1	0	0	0	6	5	2	0.117515	5	7.6014	1	25	1	0	3	0	0	2	4	11.5129	4	10.8198	1	5	2016
510233101	0	10.0859	3	9	4	3	0.197709	0.0146404	0.554676	0.662673	1	0	0	0	6	6	3	0.151178	5	7.6014	1	23	1	0	2	0	0	3	4	11.5129	4	10.8198	1	5	2016
510235532	0	10.6454	3	5	4	4	0.197489	0.016342	0.5	0.75	1	0	0	0	6	5	0	0.0642752	4	7.6014	1	28	1	1	3	0	0	3	4	11.6953	5	11.2898	1	5	2016
510239102	0	10.0859	3	5	3	3	0.168289	0.0146404	0.5	0.5	1	0	0	5	6	4	0	0.259223	3	7.6014	1	25	1	1	2	0	0	4	4	11.6953	5	11.2898	1	5	2016
510247101	1	10.3735	3	7	5	3	0.878079	0.991641	0.527338	0.825345	1	0	0	6	6	6	0	0.313693	5	8.0067	0	24	1	1	3	0	0	2	4	11.5129	6	11.1563	1	5	2016
510247102	0	8.51739	1	8	4	4	0.113228	0.009871	0.109438	0.75	1	0	0	6	6	4	0	0.299624	4	8.0067	1	22	1	0	3	0	0	4	4	11.5129	6	11.1563	1	5	2016
510248101	0	10.0859	3	10	4	5	0.22009	0.0146404	0.568345	0.837327	1	0	0	0	6	4	2	0.110481	4	7.6014	1	29	1	1	2	0	0	4	4	10.0859	4	10.1267	1	5	2016
510254101	0	10.0859	3	8	3	3	0.176672	0.0146404	0.541007	0.5	1	0	0	0	6	5	2	0.117515	5	7.6014	1	29	1	1	3	0	0	3	4	11.6082	6	10.8198	1	5	2016
510258102	1	10.0859	2	8	3	4	0.809463	0.990767	0.325179	0.587327	1	0	0	0	6	5	3	0.144143	4	6.90875	0	29	1	1	2	0	0	3	4	10.6454	4	10.309	1	5	2016
510259103	0	10.4913	3	8	3	3	0.177514	0.0158733	0.541007	0.5	1	0	0	0	6	4	3	0.137109	5	6.90875	1	27	1	0	3	0	0	3	4	10.6454	4	10.309	1	5	2016
510268104	0	10.5967	2	8	3	3	0.133614	0.0161936	0.325179	0.5	1	0	3	4	6	6	6	0.509719	5	7.6014	1	42	0	1	3	0	0	3	4	10.5967	4	9.90354	1	5	2016
510273101	1	9.61587	2	8	4	3	0.816936	0.989337	0.325179	0.662673	1	1	5	5	5	4	4	0.848493	3	8.0067	0	26	1	1	4	1	0	3	4	11.4076	5	11.0021	1	5	2016
510278101	0	10.6454	2	5	2	4	0.116883	0.016342	0.284172	0.424655	1	1	2	6	6	6	2	0.737355	4	9.21044	1	24	1	0	3	0	0	5	3	11.1803	4	10.8198	1	5	2016
510281102	1	10.6736	1	8	3	5	0.776377	0.992554	0.109438	0.674655	1	0	4	6	6	6	3	0.549671	5	9.90354	0	27	1	0	4	1	1	3	4	12.6115	8	12.4292	1	5	2016
510281203	0	10.4631	3	10	4	4	0.211081	0.0157876	0.568345	0.75	1	1	4	6	5	4	3	0.823233	3	9.90354	1	28	1	0	5	1	1	3	4	12.6115	8	12.4292	1	5	2016
510281101	1	10.4341	2	5	3	3	0.792011	0.991826	0.284172	0.5	1	1	6	6	6	6	4	0.946744	5	7.31389	0	32	1	1	5	1	0	3	4	11.6503	5	10.779	1	5	2016
510285101	1	9.21044	2	7	3	3	0.795056	0.988105	0.31151	0.5	1	1	6	0	6	6	2	0.651105	4	7.31389	1	36	1	0	3	0	0	3	4	11.6503	5	10.779	1	5	2016
510286104	0	9.89349	3	6	4	4	0.19872	0.0140554	0.513669	0.75	1	1	2	6	6	3	6	0.822763	5	6.90875	0	25	1	0	1	0	0	3	4	10.8743	4	9.85225	1	5	2016
510287102	1	10.8158	3	10	3	5	0.870481	0.992986	0.568345	0.674655	1	0	6	0	6	5	6	0.458204	4	6.90875	1	28	1	1	1	0	0	3	4	10.8743	4	9.85225	1	5	2016
510290102	1	7.32053	3	8	5	5	0.894116	0.982358	0.541007	1	1	1	0	6	4	4	2	0.635748	5	7.6014	1	21	1	0	2	0	0	5	4	11.4721	4	10.7321	1	5	2016
510297103	1	11.5129	3	5	4	4	0.866409	0.995106	0.5	0.75	1	1	6	6	6	6	6	1	5	8.69968	1	29	1	0	4	1	0	3	4	12.3458	4	11.5129	1	5	2016
510331101	1	10.7255	2	6	3	4	0.805204	0.992712	0.297841	0.587327	1	1	4	6	6	6	4	0.868677	5	6.90875	0	26	1	0	4	1	0	3	3	11.3052	5	10.8198	1	5	2016
510333101	0	11.6953	4	8	4	4	0.252172	0.0195342	0.756834	0.75	1	0	0	0	3	3	0	0.0359652	2	8.51739	1	49	0	1	1	0	0	3	4	10.9349	5	10.8513	1	5	2016
510339105	1	11.0038	3	5	5	5	0.893388	0.993558	0.5	1	1	1	4	0	6	6	2	0.573038	4	8.51739	1	25	1	0	4	1	0	5	4	11.0021	5	11.0021	1	5	2016
510344101	0	7.82445	2	5	3	4	0.129264	0.0077639	0.284172	0.587327	1	1	0	0	6	4	0	0.349619	4	7.82445	1	19	1	0	2	0	0	3	4	10.859	3	9.44786	1	5	2016
510347104	1	10.7914	3	6	3	5	0.859254	0.992912	0.513669	0.674655	1	1	0	6	6	4	0	0.592002	5	8.2943	1	35	1	1	4	1	0	3	4	11.0381	3	10.8494	1	5	2016
510349104	0	10.7144	4	5	4	4	0.241752	0.0165518	0.715827	0.75	1	0	0	0	6	4	0	0.0572406	3	6.11147	1	40	0	1	2	0	0	3	2	10.309	2	10.309	1	5	2016
510352101	1	8.1608	5	8	5	5	0.984101	0.984913	0.972662	1	1	1	0	0	6	6	4	0.470184	5	10.1267	1	25	1	1	2	0	0	3	4	10.5967	3	10.0433	1	5	2016
510358101	1	10.309	2	8	5	5	0.856207	0.991445	0.325179	1	1	1	0	0	6	6	3	0.443556	5	6.90875	0	21	1	1	2	0	0	3	4	9.90354	4	9.61587	1	5	2016
510359102	1	10.6454	3	8	3	3	0.844952	0.992468	0.541007	0.5	1	1	0	6	6	6	6	0.765823	5	0	0	24	1	1	3	0	0	4	4	11.6953	4	10.162	1	5	2016
510360101	1	10.211	3	5	4	3	0.85391	0.991147	0.5	0.662673	1	1	3	0	6	6	0	0.480765	3	0	1	23	1	1	2	0	0	4	4	11.6953	4	10.162	1	5	2016
510365102	1	11.5229	3	8	4	4	0.874812	0.995136	0.541007	0.75	1	1	6	6	6	6	3	0.920116	5	7.6014	1	45	0	1	4	1	0	2	4	11.9184	4	11.1563	1	5	2016
510367102	1	11.8056	2	8	3	4	0.813037	0.995996	0.325179	0.587327	1	1	6	6	6	6	4	0.946744	4	0	1	27	1	1	3	1	0	3	2	12.0436	1	11.9829	1	5	2016
510368101	0	8.2943	1	6	1	3	0.0426598	0.0091926	0.0821002	0.17472	1	1	0	6	6	6	3	0.685939	2	9.21044	1	30	1	0	2	0	0	3	3	11.5522	3	11.6953	1	5	2016
510370103	1	11.2898	2	10	1	3	0.771281	0.994428	0.352517	0.17472	1	1	5	6	5	5	0	0.789433	5	8.0067	0	31	1	0	5	1	1	3	4	11.4076	5	12.4292	1	5	2016
510371101	0	9.10509	3	6	3	3	0.169045	0.0116581	0.513669	0.5	1	1	4	5	6	6	3	0.801648	4	8.0067	0	18	1	0	2	0	0	3	4	11.2898	4	11.0021	1	5	2016
510372501	0	10.4631	3	7	4	4	0.202698	0.0157876	0.527338	0.75	1	1	3	6	6	6	5	0.856272	4	8.2943	0	33	1	1	4	1	0	3	3	11.6953	3	11.6953	1	5	2016
510372103	0	10.5558	2	8	2	3	0.115286	0.0160695	0.325179	0.337327	1	0	3	0	6	6	1	0.214999	3	6.90875	0	33	1	0	2	0	0	3	3	11.2898	4	10.5967	1	5	2016
510375103	0	8.41205	1	8	5	5	0.141046	0.0095507	0.109438	1	1	0	0	0	5	0	0	0.0243594	5	0	0	40	0	1	2	0	0	3	4	10.222	9	10.309	1	5	2016
510376104	0	10.4631	3	8	3	4	0.187249	0.0157876	0.541007	0.587327	1	1	5	5	6	6	4	0.867309	5	5.70711	1	38	0	1	2	0	0	2	4	10.5967	6	10.309	1	5	2016
510386101	1	10.5967	3	10	5	5	0.906513	0.99232	0.568345	1	1	0	5	2	6	6	5	0.480355	5	6.21661	1	25	1	1	2	0	0	5	4	9.95233	1	9.21044	1	5	2016
510391552	0	10.4631	3	8	2	5	0.178799	0.0157876	0.541007	0.511982	1	0	0	0	6	6	3	0.151178	5	5.70711	1	25	1	0	1	0	0	4	4	11.1803	2	10.7579	1	5	2016
510394103	0	10.5024	4	10	4	5	0.265075	0.0159069	0.784172	0.837327	1	0	3	6	6	4	2	0.469941	4	8.0067	0	32	1	1	3	0	0	3	3	11.2898	13	10.309	1	5	2016
510395102	1	8.03948	2	8	3	4	0.805211	0.984544	0.325179	0.587327	1	1	3	6	6	4	4	0.815575	5	6.90875	0	19	1	0	2	0	0	4	4	11.8776	6	12.6115	1	5	2016
510395106	1	8.51739	3	8	3	5	0.860116	0.985997	0.541007	0.674655	1	1	6	6	6	6	6	1	5	7.6014	1	29	1	1	1	1	0	3	3	11.0667	4	10.8968	1	5	2016
510395531	1	11.5129	2	8	3	4	0.812429	0.995106	0.325179	0.587327	1	1	4	6	6	6	4	0.868677	5	7.6014	1	31	1	1	3	0	0	3	3	11.1803	4	11.4076	1	5	2016
510396102	0	10.8968	4	7	5	5	0.275756	0.0171062	0.743165	1	1	1	6	6	6	3	2	0.872384	5	5.3033	1	41	0	1	4	1	0	4	4	10.779	4	10.5454	1	5	2016
510410104	1	10.5967	3	8	3	4	0.854644	0.99232	0.541007	0.587327	1	1	3	6	6	6	3	0.803016	4	8.51739	1	26	1	0	5	1	0	3	4	10.5967	3	9.90354	1	5	2016
510410108	1	10.5454	2	7	3	3	0.79783	0.992164	0.31151	0.5	1	0	0	0	6	5	4	0.170771	4	7.82445	1	31	1	1	3	0	0	3	4	11.0021	5	10.4631	1	5	2016
510411102	1	10.7144	3	5	4	4	0.864749	0.992678	0.5	0.75	1	1	6	6	6	3	3	0.899012	4	9.90354	0	27	1	0	4	1	0	4	4	12.4292	5	12.2061	1	5	2016
510416104	1	10.24	2	8	5	5	0.856064	0.991235	0.325179	1	1	1	0	0	6	6	3	0.443556	4	5.99396	1	22	1	0	3	0	0	5	4	9.61587	3	9.39275	1	5	2016
510420101	0	10.8198	3	5	4	4	0.197851	0.0168721	0.5	0.75	1	1	6	6	6	6	0	0.840248	4	6.90875	0	35	1	1	5	1	1	3	3	11.9184	3	11.1563	1	5	2016
510421551	1	10.8198	1	8	2	3	0.73885	0.992998	0.109438	0.337327	1	1	4	4	6	5	5	0.807468	2	7.6014	1	41	0	0	2	0	0	4	2	12.3545	6	11.6953	1	5	2016
510423104	1	10.5967	5	6	4	5	0.965331	0.99232	0.945324	0.837327	1	1	0	0	6	5	0	0.356653	5	10.1267	1	26	1	0	2	0	0	5	4	9.21044	4	8.85381	1	5	2016
510426106	1	8.85381	2	8	3	5	0.816696	0.98702	0.325179	0.674655	1	1	0	6	6	6	4	0.712567	5	7.6014	1	24	1	0	3	0	0	5	4	11.5129	3	11.5129	1	5	2016
510427101	1	10.0535	3	7	4	3	0.859171	0.990668	0.527338	0.662673	1	1	0	0	6	6	0	0.363688	4	6.68586	0	30	1	1	3	0	0	3	4	10.7537	3	10.0775	1	5	2016
510431103	1	10.5967	3	8	4	4	0.872887	0.99232	0.541007	0.75	1	1	6	5	6	6	4	0.906343	5	6.90875	0	22	1	0	2	0	0	3	4	10.9151	5	9.90354	1	5	2016
510431102	1	10.8198	3	7	4	4	0.870557	0.992998	0.527338	0.75	1	0	5	6	6	6	6	0.668589	5	6.90875	1	24	1	0	4	1	0	5	3	10.9151	5	9.90354	1	5	2016
510433102	1	11.2898	3	8	3	3	0.846291	0.994428	0.541007	0.5	1	1	6	6	6	6	6	1	3	6.90875	1	23	1	0	2	1	0	5	4	8.2943	5	10.309	1	5	2016
510434103	1	10.309	3	8	3	4	0.854046	0.991445	0.541007	0.587327	1	1	6	6	6	5	4	0.939709	4	6.90875	0	25	1	0	4	1	1	3	3	8.2943	5	10.309	1	5	2016
510437101	0	10.5584	3	5	3	5	0.188858	0.0160774	0.5	0.674655	1	0	0	6	6	4	0	0.299624	3	6.90875	1	27	1	1	1	0	0	4	4	10.309	3	9.21044	1	5	2016
510440551	0	8.90937	1	5	5	3	0.11411	0.0110629	0.0684312	0.825345	1	0	0	0	3	0	0	0.0148655	1	7.31389	1	41	0	1	1	0	0	1	4	10.5967	9	9.90354	1	5	2016
510441102	1	10.0925	3	8	3	3	0.843803	0.990787	0.541007	0.5	1	0	0	0	6	5	1	0.0908872	4	8.41205	0	29	1	1	2	0	0	3	4	11.6953	12	11.6953	1	5	2016
510447105	1	10.309	2	8	3	4	0.809927	0.991445	0.325179	0.587327	1	0	2	4	6	3	2	0.34307	3	8.2943	1	27	1	1	1	0	0	3	3	11.8494	10	11.8494	1	5	2016
510452104	0	10.5024	1	2	3	2	0.0627576	0.0159069	0.0274243	0.412673	1	0	0	0	6	6	3	0.151178	3	6.31173	1	21	1	0	2	0	0	3	1	10.309	4	9.90354	1	5	2016
510453103	1	11.1563	2	8	2	5	0.803238	0.994022	0.325179	0.511982	1	1	3	6	6	6	3	0.803016	4	6.90875	1	27	1	0	2	0	0	5	2	10.7144	6	11.2898	1	5	2016
510455103	1	10.8198	2	8	4	4	0.829232	0.992998	0.325179	0.75	1	1	6	6	6	6	5	0.973372	5	6.90875	0	25	1	1	3	1	0	3	3	10.7144	6	11.2898	1	5	2016
510463104	1	9.88334	2	5	3	4	0.80066	0.990151	0.284172	0.587327	1	1	4	6	6	6	4	0.868677	4	0	0	26	1	0	3	0	0	3	3	8.73247	6	8.0067	1	5	2016
510491103	0	10.8198	3	6	3	3	0.172608	0.0168721	0.513669	0.5	1	1	0	0	6	6	6	0.52344	4	0	1	24	1	1	2	0	0	3	4	11.6699	4	10.6424	1	5	2016
510518102	1	10.4631	3	10	3	4	0.859955	0.991914	0.568345	0.587327	1	1	6	6	6	5	4	0.939709	5	6.90875	0	26	1	0	4	1	1	3	3	10.3366	7	10.3366	1	5	2016
510520102	0	10.5321	3	8	5	5	0.233673	0.0159974	0.541007	1	1	0	6	6	6	6	3	0.627738	3	0	0	22	1	0	2	0	0	5	4	10.8198	1	10.779	1	5	2016
510538101	0	10.4913	1	7	5	3	0.122986	0.0158733	0.0957692	0.825345	1	1	0	6	6	6	0	0.606071	5	8.51739	1	27	1	0	2	0	0	3	4	12.1548	1	11.8494	1	5	2016
510539102	0	9.79818	1	8	2	5	0.0891967	0.0137656	0.109438	0.511982	1	0	1	0	1	3	2	0.118721	4	6.21661	1	32	1	1	1	0	0	4	4	10.9151	1	10.309	1	5	2016
510540101	0	10.0859	1	8	3	5	0.108038	0.0146404	0.109438	0.674655	1	0	0	0	6	6	0	0.0713099	2	6.90875	0	21	1	1	1	0	1	3	3	7.82445	3	7.31389	1	5	2016
510546103	0	9.58197	1	8	2	3	0.0691603	0.0131082	0.109438	0.337327	1	0	0	0	6	6	1	0.0979219	3	8.51739	0	39	0	1	1	0	0	1	3	10.0859	3	9.61587	1	5	2016
510548108	1	10.3735	2	8	4	5	0.838098	0.991641	0.325179	0.837327	1	0	0	0	6	4	3	0.137109	4	8.0067	0	16	1	1	1	0	0	2	4	10.5967	5	10.5454	1	5	2016
510552108	0	10.8198	1	5	4	5	0.119424	0.0168721	0.0684312	0.837327	1	0	0	0	6	6	0	0.0713099	1	7.31389	0	27	1	1	1	0	0	3	4	9.90354	1	9.61587	1	5	2016
510592101	0	7.6014	3	10	3	3	0.177097	0.0070857	0.568345	0.5	1	1	0	0	5	5	0	0.351906	3	7.6014	0	16	1	1	1	0	0	4	4	11.0021	9	10.309	1	5	2016
510593101	1	10.4163	3	5	2	3	0.81785	0.991772	0.5	0.337327	1	1	0	0	4	4	3	0.419993	3	7.6014	1	37	0	1	1	0	1	4	4	11.0021	9	10.309	1	5	2016
510596103	0	10.8198	2	5	1	2	0.0794221	0.0168721	0.284172	0.0873925	1	1	6	0	6	2	2	0.622966	5	8.2943	1	32	1	0	1	0	0	3	1	10.24	2	9.21044	1	5	2016
510598101	1	9.90354	2	7	5	4	0.842777	0.990212	0.31151	0.912673	1	0	6	6	4	6	6	0.698128	5	9.21044	0	18	1	1	1	0	1	5	3	11.8494	8	11.7753	1	5	2016
510604103	1	10.4631	5	8	5	5	0.988885	0.991914	0.972662	1	1	0	0	0	6	5	0	0.0642752	3	9.21044	0	21	1	1	1	0	0	4	3	11.8494	8	11.7753	1	5	2016
510608103	1	10.4631	3	8	2	5	0.845917	0.991914	0.541007	0.511982	1	1	0	6	5	6	6	0.761076	3	9.21044	1	26	1	0	4	1	0	5	3	11.0021	7	10.5967	1	5	2016
510610101	0	8.51739	1	8	3	3	0.0851912	0.009871	0.109438	0.5	1	0	6	2	6	6	4	0.492761	1	7.31389	1	25	1	0	1	0	0	4	4	9.21044	1	9.47278	1	5	2016
510614102	1	10.5024	1	5	2	4	0.739601	0.992033	0.0684312	0.424655	1	0	0	0	5	5	0	0.0595283	1	8.0067	1	20	1	0	1	0	0	3	3	10.8198	2	9.90354	1	5	2016
510615106	0	9.21044	4	5	4	3	0.228832	0.0119784	0.715827	0.662673	1	0	0	0	0	1	0	0.007658	3	0	0	34	1	1	1	0	1	2	4	11.1844	4	10.2598	1	5	2016
510621105	0	10.4913	2	5	5	5	0.181086	0.0158733	0.284172	1	1	0	0	0	6	4	0	0.0572406	1	8.0067	1	20	1	0	1	0	0	3	1	9.61587	1	8.69968	1	5	2016
510653102	0	9.79818	2	8	4	3	0.150198	0.0137656	0.325179	0.662673	1	1	0	0	6	4	0	0.349619	2	7.6014	0	18	1	1	1	0	0	5	3	11.5129	9	11.1563	1	5	2016
510654102	0	10.4688	1	8	2	2	0.0612098	0.0158049	0.109438	0.25	1	0	0	0	4	4	0	0.0477468	2	6.90875	1	35	1	0	1	0	0	4	1	11.5129	12	11.5129	1	5	2016
510667102	0	10.4913	1	5	3	3	0.0809108	0.0158733	0.0684312	0.5	1	0	0	0	6	4	0	0.0572406	4	6.90875	1	19	1	0	1	0	0	5	4	9.90354	4	10.309	1	5	2016
510800101	0	10.309	3	5	5	4	0.215033	0.0153189	0.5	0.912673	1	1	5	6	6	4	1	0.813757	5	6.90875	1	18	1	1	1	0	0	3	3	9.90354	2	11.9184	1	5	2016
510853101	1	10.5967	4	6	4	4	0.911418	0.99232	0.729496	0.75	1	1	5	6	6	5	3	0.874048	5	6.90875	0	28	1	1	4	1	0	4	3	12.1007	2	10.8198	1	5	2016
510854103	1	10.5967	2	7	2	3	0.779694	0.99232	0.31151	0.337327	1	1	3	5	6	6	3	0.762615	5	6.90875	1	26	1	0	4	1	0	3	4	11.0021	3	10.1267	1	5	2016
510876103	1	9.90354	1	5	3	3	0.746807	0.990212	0.0684312	0.5	1	0	0	0	6	6	0	0.0713099	5	6.90875	0	28	1	1	2	0	0	3	4	9.79818	1	9.10509	1	5	2016
510877101	0	10.8923	3	10	3	3	0.183936	0.0170926	0.568345	0.5	1	1	4	6	6	4	3	0.82798	4	6.90875	1	34	1	1	3	0	0	3	3	11.5129	7	11.0021	1	5	2016
510878102	0	10.7537	4	8	4	5	0.260009	0.016671	0.756834	0.837327	1	1	2	0	6	6	4	0.548227	5	6.90875	0	32	1	1	3	0	0	4	4	11.5129	7	11.0021	1	5	2016
510879102	0	8.98732	1	7	3	3	0.0833736	0.0113	0.0957692	0.5	1	0	0	0	6	3	1	0.076818	3	6.68586	0	44	0	1	1	0	0	2	4	11.0021	8	10.7144	1	5	2016
510886103	0	6.21661	5	5	5	5	0.30456	0.0028748	0.931655	1	1	0	1	0	6	6	2	0.16356	4	7.31389	0	36	1	1	2	0	0	5	4	10.4487	7	10.4487	1	5	2016
510899102	1	10.8968	3	5	3	3	0.837091	0.993232	0.5	0.5	1	0	0	0	6	6	0	0.0713099	5	0	1	45	0	1	1	0	0	4	4	11.1982	5	10.4913	1	5	2016
510904102	0	10.8198	4	7	2	2	0.191485	0.0168721	0.743165	0.25	1	0	0	0	6	6	0	0.0713099	5	0	1	44	0	1	3	0	0	2	4	6.55251	1	7.31389	1	5	2016
510905101	1	10.6454	3	6	4	4	0.8674	0.992468	0.513669	0.75	1	1	4	6	6	5	1	0.781759	4	1.79176	1	26	1	0	3	0	0	3	4	9.43716	1	9.21044	1	5	2016
510911581	0	10.5024	1	9	3	5	0.111698	0.0159069	0.123107	0.674655	1	0	0	0	4	6	0	0.061816	3	7.09091	1	31	1	0	3	0	0	2	3	10.5273	6	10.222	1	5	2016
510916102	0	10.0859	2	8	4	4	0.160589	0.0146404	0.325179	0.75	1	1	0	0	6	4	0	0.349619	2	6.90875	1	28	1	0	2	0	0	4	4	11.0021	9	10.309	1	5	2016
510916101	0	7.7411	5	8	5	5	0.316111	0.0075105	0.972662	1	1	0	0	0	5	6	0	0.0665629	5	6.90875	1	35	1	0	1	0	0	5	4	11.0021	9	10.309	1	5	2016
510924107	1	10.7299	2	9	4	4	0.831839	0.992725	0.338848	0.75	1	1	6	0	6	6	4	0.704361	5	4.61512	1	22	1	1	2	0	0	5	3	9.21044	5	9.21044	1	5	2016
510925102	0	10.4913	1	7	3	5	0.106086	0.0158733	0.0957692	0.674655	1	0	0	0	6	6	5	0.204434	4	4.61512	1	20	1	1	2	0	0	3	4	9.21044	5	9.21044	1	5	2016
510928101	1	10.7255	3	10	5	5	0.90678	0.992712	0.568345	1	1	1	6	6	6	6	6	1	5	7.6014	0	23	1	0	2	1	0	5	4	11.5129	8	11.5129	1	5	2016
510929101	1	8.07122	3	7	3	3	0.836808	0.984641	0.527338	0.5	1	1	6	0	6	6	2	0.651105	5	7.6014	0	34	1	1	1	0	0	5	3	11.5129	8	11.5129	1	5	2016
510950106	1	10.5967	3	7	4	4	0.870093	0.99232	0.527338	0.75	1	1	5	6	6	6	4	0.907711	5	7.82445	1	25	1	0	3	0	0	3	4	11.5129	7	11.6953	1	5	2016
510953431	0	11.0186	2	7	3	3	0.131697	0.0174768	0.31151	0.5	1	1	0	6	6	4	0	0.592002	5	9.90354	1	29	1	1	2	0	0	3	4	10.8238	1	10.309	1	8	2016
510990103	0	8.07122	3	8	4	4	0.200522	0.0085143	0.541007	0.75	1	0	4	4	6	6	0	0.389001	4	6.90875	0	28	1	1	3	0	0	5	4	10.4913	6	10.309	0	6	2016
430354103	0	9.80262	3	7	4	4	0.201326	0.0137791	0.527338	0.75	1	0	0	6	6	2	2	0.338795	4	8.0067	0	40	0	1	1	0	0	2	4	10.7144	4	11.5129	0	6	2016
519657501	1	9.51052	2	7	3	2	0.785886	0.989017	0.31151	0.412673	1	1	3	0	6	6	3	0.560633	4	8.0067	0	29	1	1	4	1	0	5	4	14.2503	6	11.2898	0	6	2016
520003101	0	7.82445	1	5	2	3	0.0571252	0.0077639	0.0684312	0.337327	1	0	4	5	6	6	0	0.429402	3	7.17089	0	37	0	1	1	0	0	1	4	10.7914	4	10.4312	0	6	2016
520016103	0	9.39275	3	10	4	5	0.21865	0.0125328	0.568345	0.837327	1	0	0	0	3	6	3	0.136937	3	7.6014	1	20	1	0	3	0	0	5	4	11.1563	5	10.5967	0	6	2016
520019101	1	9.98049	2	5	3	4	0.800862	0.990446	0.284172	0.587327	1	0	0	0	6	6	0	0.0713099	5	6.39859	0	19	1	0	2	0	0	4	4	10.5558	5	10.309	0	6	2016
520024102	0	10.6759	3	8	4	5	0.215728	0.0164347	0.541007	0.837327	1	1	0	6	6	6	4	0.712567	3	6.21661	1	21	1	0	2	0	0	4	4	9.21044	1	9.21044	1	5	2016
520037101	0	9.35019	3	5	4	4	0.194797	0.0124034	0.5	0.75	1	0	4	0	6	6	5	0.360544	4	7.82445	0	22	1	0	2	0	0	3	4	10.309	4	10.309	0	6	2016
520057101	1	9.23024	3	10	4	4	0.875636	0.988165	0.568345	0.75	1	1	4	4	6	1	1	0.672818	4	8.51739	0	23	1	1	2	0	0	3	4	10.8138	6	10.7472	0	6	2016
520068101	0	10.309	3	10	4	5	0.220554	0.0153189	0.568345	0.837327	1	0	0	0	6	5	0	0.0642752	5	9.21044	1	27	1	1	1	0	0	4	4	11.5129	9	11.5129	0	6	2016
520071431	0	9.68041	2	8	2	2	0.103673	0.0134075	0.325179	0.25	1	0	0	0	6	2	6	0.202923	5	5.3033	1	33	1	0	2	0	0	2	1	9.97585	4	9.90354	0	6	2016
520127101	1	11.0021	2	4	4	5	0.828228	0.993553	0.270504	0.837327	1	0	2	6	6	2	3	0.443466	3	7.6014	1	33	1	0	4	1	0	3	4	11.0021	4	10.309	0	6	2016
520148102	0	9.21044	2	8	4	3	0.148976	0.0119784	0.325179	0.662673	1	0	0	0	6	6	0	0.0713099	3	5.70711	1	33	1	1	2	0	0	3	4	8.9334	7	10.309	0	6	2016
520188103	0	8.79498	3	8	2	3	0.155746	0.0107151	0.541007	0.337327	1	1	0	0	6	5	2	0.409893	3	6.90875	1	21	1	0	2	0	0	4	3	9.21044	4	9.21044	0	6	2016
520204102	1	8.47658	2	6	3	3	0.790737	0.985873	0.297841	0.5	1	1	3	4	6	6	3	0.722213	4	8.0067	0	26	1	1	2	0	0	3	4	8.0067	6	9.21044	0	6	2016
520207101	0	7.6014	2	6	1	3	0.0853214	0.0070857	0.297841	0.17472	1	0	0	0	6	6	0	0.0713099	5	6.90875	0	37	0	1	2	0	0	4	4	10.5967	5	10.309	0	6	2016
520218103	0	10.0859	2	2	3	4	0.125581	0.0146404	0.243166	0.587327	1	0	0	0	6	6	1	0.0979219	5	7.31389	0	21	1	0	2	0	0	4	3	11.3504	6	10.8198	0	6	2016
520289102	1	10.926	3	5	4	5	0.874983	0.993321	0.5	0.837327	1	1	6	6	6	5	4	0.939709	5	7.6014	0	38	0	1	3	1	1	3	4	11.5862	5	9.95233	0	6	2016
520307104	0	9.39275	3	6	5	5	0.225717	0.0125328	0.513669	1	1	0	1	6	4	0	1	0.327618	4	8.0067	0	37	0	1	2	0	0	2	4	9.96228	9	10.2446	0	6	2016
520317106	0	8.81001	3	10	3	3	0.179609	0.0107608	0.568345	0.5	1	1	5	6	6	6	5	0.934339	5	6.21661	0	21	1	0	3	1	1	3	4	9.55825	1	8.49311	0	19	2016
520385105	1	8.69968	3	8	3	5	0.860495	0.986552	0.541007	0.674655	1	0	0	5	6	6	1	0.299904	2	6.90875	1	21	1	0	2	0	0	3	4	9.64866	3	8.98732	0	6	2016
520385103	1	10.5024	1	8	5	5	0.812508	0.992033	0.109438	1	1	0	0	0	6	6	1	0.0979219	1	7.31389	1	29	1	1	2	0	0	4	3	11.4076	1	11.0822	1	5	2016
520396103	1	10.5558	3	6	3	5	0.858764	0.992196	0.513669	0.674655	1	0	0	0	6	4	0	0.0572406	4	0	1	21	1	1	1	0	0	5	3	11.2651	4	10.6643	0	6	2016
520414103	0	8.69968	2	6	2	3	0.10584	0.0104253	0.297841	0.337327	1	0	0	6	6	4	1	0.326236	5	6.90875	1	27	1	0	2	0	0	5	3	8.81819	4	10.1101	0	6	2016
520430102	0	10.5024	3	5	4	4	0.197191	0.0159069	0.5	0.75	1	1	0	5	6	4	0	0.551601	4	9.21044	0	32	1	1	3	0	0	3	4	8.69968	2	8.69968	0	6	2016
520437103	1	10.5967	3	8	4	5	0.882681	0.99232	0.541007	0.837327	1	1	4	6	6	6	3	0.842049	5	7.78364	1	25	1	0	2	0	0	2	4	9.21044	5	9.39275	0	6	2016
520467101	0	10.9151	3	8	3	4	0.188189	0.017162	0.541007	0.587327	1	0	4	0	5	4	3	0.288472	4	9.21044	1	27	1	1	2	0	0	3	3	10.8198	1	10.8198	1	5	2016
520469101	0	11.0021	1	8	3	3	0.0903549	0.0174265	0.109438	0.5	1	1	6	0	6	6	4	0.704361	5	8.51739	1	32	1	1	4	1	0	4	4	11.0021	3	10.5967	1	8	2016
520474103	0	10.1267	2	8	4	5	0.170468	0.0147645	0.325179	0.837327	1	0	2	0	5	3	1	0.150114	3	7.31389	1	35	1	1	3	0	0	4	3	10.5967	6	10.1267	0	6	2016
520476101	0	10.309	3	5	4	4	0.19679	0.0153189	0.5	0.75	1	0	1	1	6	6	4	0.257193	5	8.0067	0	27	1	1	2	0	0	4	4	11.0021	3	10.309	0	16	2016
520479103	0	9.61587	1	5	1	1	0.0230289	0.0132113	0.0684312	0.0001	1	0	0	0	5	0	0	0.0243594	2	7.31389	1	38	0	1	1	0	0	4	4	9.90354	4	9.61587	0	16	2016
520480101	0	10.309	3	8	2	3	0.158892	0.0153189	0.541007	0.337327	1	0	0	0	5	4	0	0.0524937	4	8.0067	1	41	0	0	2	0	0	2	4	11.0021	5	10.309	0	21	2016
520482101	0	8.0067	1	6	1	5	0.0616493	0.0083181	0.0821002	0.349375	1	0	0	0	4	3	2	0.0939521	1	6.90875	0	29	1	1	2	0	0	3	4	8.0067	2	8.92279	1	8	2016
520489102	0	10.5024	3	8	3	5	0.197124	0.0159069	0.541007	0.674655	1	0	0	0	6	6	2	0.12455	4	9.21044	0	39	0	1	2	0	0	2	4	11.5129	9	10.5967	0	26	2016
520503101	1	10.5024	1	9	3	5	0.778815	0.992033	0.123107	0.674655	1	0	6	0	5	5	0	0.293705	3	9.61587	1	29	1	1	2	0	0	5	3	11.0021	2	10.309	1	20	2016
520527101	1	9.21044	3	6	4	3	0.854625	0.988105	0.513669	0.662673	1	1	0	6	6	6	4	0.712567	4	9.21044	1	45	0	1	2	0	0	5	4	9.90354	4	9.21044	1	5	2016
520528102	0	9.39275	2	8	5	5	0.187186	0.0125328	0.325179	1	1	1	4	6	6	6	3	0.842049	5	9.21044	0	20	1	1	1	0	0	3	4	9.90354	4	9.21044	1	5	2016
520530101	0	7.31389	1	5	4	4	0.102345	0.0062114	0.0684312	0.75	1	0	4	3	6	6	1	0.375211	5	0	0	27	1	1	2	0	0	3	3	9.21044	3	8.69968	0	26	2016
520533102	0	10.4631	4	6	4	5	0.253817	0.0157876	0.729496	0.837327	1	0	4	0	6	5	0	0.220385	3	8.98732	1	45	0	1	1	0	0	3	3	10.8198	2	10.5967	0	26	2016
520534103	1	10.8198	4	8	5	5	0.945507	0.992998	0.756834	1	1	1	6	6	6	4	5	0.959303	5	9.21044	1	42	0	1	4	1	1	5	4	10.5967	3	10.5967	0	26	2016
520543105	0	9.21044	3	6	1	1	0.113201	0.0119784	0.513669	0.0001	1	0	0	0	6	2	0	0.0431713	1	8.1608	0	38	0	0	1	0	0	2	1	10.5967	5	10.5967	0	27	2016
520554102	1	10.24	1	10	5	3	0.797964	0.991235	0.136776	0.825345	1	0	4	4	6	4	0	0.374931	5	10.4341	0	43	0	1	3	0	1	4	4	11.6953	4	11.6082	1	5	2016
520555103	1	11.6953	3	8	5	5	0.903207	0.99566	0.541007	1	1	0	3	3	6	3	0	0.288462	5	10.4341	1	39	0	1	2	0	1	4	4	11.6953	4	11.6082	1	5	2016
520563103	1	10.44	3	8	3	3	0.844525	0.991843	0.541007	0.5	1	0	2	0	6	6	0	0.149353	4	9.90354	1	47	0	1	2	0	0	5	4	10.7364	3	10.8923	0	26	2016
520564601	0	10.5024	3	5	3	4	0.178948	0.0159069	0.5	0.587327	1	1	0	0	6	6	5	0.496812	5	7.31389	1	23	1	0	3	0	0	5	4	11.0445	3	11.3287	0	26	2016
520566201	0	9.7051	4	9	5	4	0.269074	0.0134826	0.770503	0.912673	1	0	0	0	5	4	0	0.0524937	1	7.31389	1	48	0	0	1	0	0	1	4	11.0445	3	11.3287	0	26	2016
520567105	1	11.1563	1	7	3	2	0.745205	0.994022	0.0957692	0.412673	1	1	6	6	6	6	3	0.920116	5	8.51739	1	30	1	1	2	0	0	3	1	11.201	6	11.1731	0	26	2016
520567552	0	9.10509	2	7	3	3	0.12772	0.0116581	0.31151	0.5	1	1	1	0	5	6	1	0.424563	2	8.51739	0	27	1	1	2	0	0	3	3	11.201	6	11.1731	0	26	2016
520573101	0	10.4913	4	7	4	4	0.246876	0.0158733	0.743165	0.75	1	1	0	0	6	1	0	0.328515	5	7.6014	1	34	1	1	2	0	0	4	4	10.7484	3	10.4127	0	26	2016
520573105	1	10.4913	1	8	2	3	0.738167	0.991999	0.109438	0.337327	1	1	2	6	6	6	2	0.737355	3	8.51739	0	29	1	0	3	0	0	5	4	11.6958	5	11.2495	0	26	2016
520575103	0	10.5967	2	7	5	5	0.186893	0.0161936	0.31151	1	1	1	2	0	6	0	2	0.452768	3	8.51739	1	33	1	1	1	0	0	5	4	11.6958	5	11.2495	0	26	2016
520579104	0	9.92823	4	10	5	5	0.282125	0.0141611	0.784172	1	1	1	0	6	6	6	0	0.606071	5	8.0067	1	22	1	0	2	0	0	3	4	10.9751	3	10.4988	0	26	2016
211435104	1	10.1267	3	8	5	5	0.899948	0.990891	0.541007	1	1	1	3	6	6	4	4	0.815575	5	9.90354	0	30	1	1	4	1	0	3	3	10.8198	6	10.5967	0	26	2016
523924551	0	10.309	2	8	3	3	0.133016	0.0153189	0.325179	0.5	1	1	6	6	6	6	3	0.920116	5	9.54688	1	31	1	1	2	0	0	4	4	10.8198	4	10.7144	0	26	2016
510622106	1	7.65017	2	8	1	5	0.777716	0.98336	0.325179	0.349375	1	1	4	6	6	6	2	0.815421	5	9.54688	0	31	1	1	2	0	0	3	3	10.8198	4	10.7144	0	26	2016
311933103	1	10.779	3	5	3	3	0.836847	0.992874	0.5	0.5	1	1	6	6	6	6	6	1	5	9.47278	0	22	1	0	3	1	0	3	2	10.5967	1	10.309	0	26	2016
410734104	0	10.309	5	8	2	5	0.266718	0.0153189	0.972662	0.511982	1	0	6	5	6	6	0	0.507469	5	8.77971	1	31	1	1	1	0	0	3	3	10.309	5	9.90354	0	21	2016
530002101	1	7.4961	3	5	5	5	0.886098	0.982892	0.5	1	1	1	3	6	4	4	3	0.779453	5	8.2943	0	24	1	0	4	1	1	2	4	9.90354	3	9.79818	0	21	2016
530003103	0	10.1267	3	10	4	5	0.220175	0.0147645	0.568345	0.837327	1	0	3	2	4	6	1	0.286283	5	6.90875	0	25	1	1	3	0	0	5	4	11.3621	6	8.86799	0	21	2016
530005102	1	10.8198	2	8	4	5	0.839025	0.992998	0.325179	0.837327	1	1	3	6	5	4	3	0.7842	4	6.90875	0	23	1	1	3	0	0	3	3	11.3621	6	8.86799	0	21	2016
530006103	1	10.309	2	8	4	3	0.818377	0.991445	0.325179	0.662673	1	1	6	4	6	6	5	0.89257	5	0	0	24	1	1	3	0	0	5	4	11.4076	7	11.0021	0	21	2016
530008102	0	8.0067	2	7	2	2	0.0974004	0.0083181	0.31151	0.25	1	0	0	0	6	0	0	0.0291063	4	8.85381	1	30	1	0	3	0	0	5	4	9.90354	5	9.90354	0	21	2016
530014101	0	10.6805	3	7	5	5	0.231187	0.0164487	0.527338	1	1	1	6	6	6	4	3	0.906047	4	8.98732	0	21	1	0	3	0	0	3	4	10.8198	4	9.21044	0	21	2016
530023103	0	10.309	2	5	3	4	0.134427	0.0153189	0.284172	0.587327	1	0	0	0	6	6	0	0.0713099	2	8.51739	1	24	1	1	1	0	0	2	4	10.8198	5	10.8198	0	21	2016
530028101	1	10.2682	4	5	5	5	0.935978	0.991321	0.715827	1	1	0	5	0	6	6	0	0.266453	5	7.6014	0	32	1	1	1	0	0	4	4	11.6953	7	11.0021	0	21	2016
530033104	0	7.6014	4	7	4	5	0.250664	0.0070857	0.743165	0.837327	1	1	6	6	6	6	3	0.920116	5	9.21044	0	22	1	0	4	1	0	3	4	13.4588	6	13.5924	0	21	2016
530034103	1	9.47278	4	5	4	5	0.916082	0.988902	0.715827	0.837327	1	0	5	6	5	6	3	0.583958	5	8.0067	0	22	1	0	4	1	0	3	4	8.98732	3	8.69968	0	21	2016
530035103	0	6.90875	3	5	4	4	0.189723	0.0049795	0.5	0.75	1	0	0	0	5	0	0	0.0243594	3	8.0067	0	45	0	1	1	0	0	3	4	8.98732	3	8.69968	0	21	2016
530035102	0	8.2943	4	8	4	3	0.235311	0.0091926	0.756834	0.662673	1	1	6	6	6	6	4	0.946744	4	8.85381	1	19	1	0	1	1	0	3	3	10.4253	4	10.5967	0	21	2016
530041101	0	10.4631	3	10	4	5	0.220875	0.0157876	0.568345	0.837327	1	1	0	0	5	6	2	0.412181	5	8.2943	1	22	1	1	1	0	0	4	4	10.5967	4	8.51739	0	21	2016
530046101	0	9.57505	3	8	5	5	0.231684	0.0130871	0.541007	1	1	0	0	0	6	0	0	0.0291063	4	8.69968	0	39	0	1	2	0	0	3	4	10.4458	3	10.1024	0	21	2016
530061501	0	10.7144	3	7	3	4	0.184977	0.0165518	0.527338	0.587327	1	1	0	0	6	0	0	0.321484	4	8.51739	1	38	0	1	2	0	0	2	4	11.0974	3	10.4913	0	21	2016
530067101	0	7.69667	3	5	5	5	0.219398	0.0073753	0.5	1	1	1	6	0	6	6	6	0.757617	5	8.51739	0	24	1	1	3	0	0	3	4	10.309	5	9.90354	0	21	2016
530073103	0	8.31899	2	8	3	4	0.138674	0.0092677	0.325179	0.587327	1	0	0	0	6	6	1	0.0979219	4	7.6014	1	27	1	0	3	0	0	3	3	9.90354	4	9.21044	0	21	2016
530078103	0	9.90354	3	6	5	5	0.226778	0.014086	0.513669	1	1	0	0	0	0	0	0	0.0006276	5	8.0067	1	30	1	1	2	0	0	3	4	10.3735	5	9.90354	0	21	2016
530086104	0	10.0859	3	10	3	3	0.18226	0.0146404	0.568345	0.5	1	1	0	0	4	6	4	0.46069	4	8.2943	1	24	1	1	2	0	0	3	4	11.5129	5	10.8198	0	21	2016
530117102	1	10.0859	3	10	3	4	0.859171	0.990767	0.568345	0.587327	1	0	2	0	6	4	2	0.188524	4	8.0067	0	38	0	1	3	0	0	2	3	9.61587	4	10.5967	0	21	2016
530129104	1	10.0859	1	8	3	3	0.755568	0.990767	0.109438	0.5	1	1	4	6	6	0	3	0.799846	4	7.6014	0	32	1	1	2	0	0	3	3	11.258	5	10.5967	0	21	2016
530132103	0	8.41205	2	8	3	3	0.129074	0.0095507	0.325179	0.5	1	1	4	5	6	5	3	0.794613	4	7.6014	1	29	1	0	3	0	0	4	4	11.4076	5	11.5129	0	21	2016
530134101	1	10.309	2	9	5	5	0.859001	0.991445	0.338848	1	1	1	1	6	6	6	5	0.778205	3	8.51739	0	27	1	1	1	0	0	2	3	9.30574	5	11.1563	0	21	2016
530147102	0	6.90875	5	8	5	5	0.314381	0.0049795	0.972662	1	1	1	0	1	1	6	6	0.540082	3	9.39275	0	20	1	1	2	0	1	3	4	8.69968	4	10.7451	0	21	2016
530158103	1	10.6547	3	8	3	3	0.844971	0.992496	0.541007	0.5	1	1	1	6	4	3	1	0.641096	5	8.0067	1	32	1	1	1	0	0	4	3	10.8198	3	10.309	0	21	2016
530165431	0	10.309	3	7	5	5	0.230415	0.0153189	0.527338	1	1	0	0	0	0	0	0	0.0006276	5	7.6014	1	26	1	1	1	0	0	3	4	10.5967	6	10.5967	0	21	2016
530166103	0	11.2253	3	8	4	5	0.21687	0.0181051	0.541007	0.837327	1	0	4	6	1	6	0	0.446069	4	9.21044	1	50	0	1	2	0	1	3	4	11.6953	4	10.9151	0	21	2016
530166102	0	10.561	2	8	3	3	0.13354	0.0160853	0.325179	0.5	1	0	2	6	4	6	0	0.382243	4	7.6014	1	55	0	0	2	0	0	5	3	11.5209	3	10.7638	0	21	2016
530170106	0	9.39275	2	8	2	2	0.103075	0.0125328	0.325179	0.25	1	0	3	0	3	0	1	0.158554	2	9.21044	0	43	0	1	1	0	0	3	4	10.8198	4	11.0822	0	21	2016
530172102	0	10.0859	3	8	4	3	0.194915	0.0146404	0.541007	0.662673	1	0	0	0	6	0	0	0.0291063	2	7.6014	0	51	0	1	1	0	0	3	4	10.5967	5	10.8198	0	21	2016
530175102	0	10.5024	3	7	5	5	0.230817	0.0159069	0.527338	1	1	1	6	6	4	4	1	0.843297	5	7.6014	1	19	1	0	3	0	0	5	4	11.2997	6	10.9591	0	21	2016
530177103	0	11.0021	2	9	3	3	0.137251	0.0174265	0.338848	0.5	1	0	3	0	6	6	3	0.268255	4	8.0067	1	36	1	1	2	0	0	3	3	10.859	2	10.309	0	21	2016
530182101	0	10.24	3	5	3	4	0.178403	0.0151091	0.5	0.587327	1	1	3	6	6	6	5	0.856272	4	7.6014	0	27	1	1	3	0	0	3	3	10.309	5	9.79818	0	21	2016
530187102	0	8.69968	3	8	5	5	0.229865	0.0104253	0.541007	1	1	0	0	0	6	6	0	0.0713099	5	6.90875	0	51	0	1	1	0	0	3	4	9.90354	3	9.61587	0	21	2016
530193101	0	10.309	3	8	5	5	0.233209	0.0153189	0.541007	1	1	0	0	0	0	0	0	0.0006276	1	6.90875	1	53	0	1	2	0	0	4	3	9.90354	3	9.61587	0	21	2016
530199102	0	9.21044	4	5	3	5	0.230176	0.0119784	0.715827	0.674655	1	1	3	0	6	6	3	0.560633	5	7.6014	1	29	1	1	1	0	0	3	3	11.2898	7	10.8198	0	21	2016
530335101	0	10.0859	1	5	3	5	0.0996553	0.0146404	0.0684312	0.674655	1	0	4	4	5	5	3	0.457087	3	7.6014	0	23	1	1	2	0	0	5	4	8.51739	6	8.69968	0	21	2016
530340103	0	10.7144	3	10	3	5	0.203153	0.0165518	0.568345	0.674655	1	0	6	6	6	6	6	0.707622	3	6.90875	1	29	1	1	1	0	1	4	3	9.90354	4	10.7579	0	21	2016
530350101	0	10.5024	3	8	4	5	0.215368	0.0159069	0.541007	0.837327	1	1	5	5	5	6	4	0.862563	5	7.6014	1	24	1	1	2	0	0	5	4	10.1307	5	10.4631	0	21	2016
530356101	1	9.39275	5	10	5	5	0.992249	0.988659	1	1	1	1	1	6	6	6	6	0.804833	5	8.51739	0	23	1	1	4	1	1	5	4	10.309	5	9.90354	0	21	2016
530374103	0	9.10509	5	5	1	5	0.237597	0.0116581	0.931655	0.349375	1	1	0	2	6	0	3	0.482131	5	8.0067	0	23	1	1	1	0	0	1	3	10.5967	8	10.5967	0	21	2016
530378101	0	8.69968	4	7	4	4	0.243153	0.0104253	0.743165	0.75	1	0	0	4	4	4	0	0.209328	3	9.21044	0	31	1	1	1	0	0	3	3	9.10509	6	10.0859	0	21	2016
530397101	0	8.51739	3	6	2	5	0.169167	0.009871	0.513669	0.511982	1	0	0	0	4	0	0	0.0196124	5	9.21044	1	52	0	0	1	0	0	3	4	9.99177	4	10.7579	0	21	2016
530397102	0	10.779	3	8	3	4	0.187906	0.016748	0.541007	0.587327	1	0	0	0	5	4	0	0.0524937	2	9.21044	1	27	1	1	1	0	0	5	3	9.99177	4	10.7579	0	21	2016
530401103	0	10.1065	3	8	3	5	0.196302	0.0147031	0.541007	0.674655	1	1	5	5	6	6	2	0.814053	5	4.61512	1	23	1	1	3	0	0	3	4	8.1608	5	7.17089	0	21	2016
530403101	1	11.0021	2	8	4	4	0.829611	0.993553	0.325179	0.75	1	0	5	0	5	5	4	0.361168	4	0	0	25	1	1	1	0	0	4	3	11.0021	5	10.5967	0	21	2016
530410101	0	10.5024	2	5	3	3	0.125035	0.0159069	0.284172	0.5	1	1	1	1	6	6	2	0.496315	2	9.90354	1	20	1	0	2	0	0	3	4	11.0021	6	11.2898	0	21	2016
530922601	0	8.69968	3	8	3	4	0.183585	0.0104253	0.541007	0.587327	1	0	5	6	6	6	2	0.562077	4	8.51739	1	19	1	0	2	0	0	4	3	11.0021	1	9.90354	0	21	2016
450173107	0	9.39275	1	8	3	3	0.0870104	0.0125328	0.109438	0.5	1	0	0	0	6	4	0	0.0572406	3	8.0067	0	23	1	1	2	0	0	4	3	11.1803	7	10.4631	0	21	2016
500175103	0	9.90354	2	8	4	4	0.16021	0.014086	0.325179	0.75	1	0	0	0	6	6	0	0.0713099	1	8.51739	1	30	1	1	1	0	0	2	4	10.4631	6	9.21044	0	21	2016
610321103	1	8.85381	3	7	5	5	0.894508	0.98702	0.527338	1	1	1	3	6	6	5	4	0.822609	5	9.21044	0	33	1	1	2	0	0	4	4	10.8198	6	11.1563	0	21	2016
440513104	0	9.79818	3	8	3	3	0.176074	0.0137656	0.541007	0.5	1	0	0	0	6	5	0	0.0642752	4	8.0067	0	39	0	1	1	0	0	4	4	11.1563	6	10.7144	0	21	2016
620636105	1	10.3418	2	8	2	3	0.781958	0.991545	0.325179	0.337327	1	0	2	0	6	6	2	0.202593	2	10.309	1	25	1	0	1	0	0	3	3	11.3504	6	11.0021	1	5	2016
370769432	1	9.61587	1	8	3	4	0.764385	0.989337	0.109438	0.587327	1	1	3	6	6	6	2	0.776388	5	9.90354	1	24	1	0	3	0	0	5	4	10.4631	5	10.309	0	21	2016
547954601	0	10.309	3	10	3	4	0.192517	0.0153189	0.568345	0.587327	1	1	4	6	6	6	5	0.895305	5	8.51739	0	23	1	0	3	0	0	3	3	9.74103	6	10.5967	0	21	2016
410914109	0	10.0605	3	8	3	4	0.186413	0.0145634	0.541007	0.587327	1	0	4	4	6	5	3	0.461834	3	8.51739	0	19	1	0	2	0	0	3	4	9.74103	6	10.5967	0	21	2016
620242107	0	10.5024	1	5	1	5	0.0640415	0.0159069	0.0684312	0.349375	1	0	0	0	6	6	0	0.0713099	2	8.0067	1	23	1	0	2	0	0	3	3	10.309	1	9.47278	0	21	2016
211938101	1	10.309	1	8	2	4	0.747582	0.991445	0.109438	0.424655	1	0	4	0	3	6	0	0.213179	3	8.1608	0	42	0	0	1	0	0	3	2	9.90354	3	10.309	0	21	2016
220156103	0	10.5024	2	9	1	3	0.0997327	0.0159069	0.338848	0.17472	1	0	0	5	6	6	0	0.273292	4	7.6014	1	31	1	0	3	0	0	1	3	11.0021	5	11.9829	0	21	2016
340243106	0	9.21044	3	8	4	4	0.202889	0.0119784	0.541007	0.75	1	1	1	0	3	3	0	0.367353	3	8.2943	1	45	0	1	3	0	0	2	4	9.21044	4	7.6014	0	21	2016
410387103	0	10.5024	3	8	3	3	0.177537	0.0159069	0.541007	0.5	1	0	3	0	0	6	1	0.18652	4	8.98732	0	43	0	1	1	0	0	2	4	6.39859	3	11.5129	0	21	2016
430355104	0	9.79818	2	6	3	3	0.126366	0.0137656	0.297841	0.5	1	1	0	0	4	4	1	0.366737	4	7.93773	0	22	1	0	2	0	0	3	4	10.4631	4	9.61587	0	21	2016
210610103	0	9.21044	3	6	4	5	0.207094	0.0119784	0.513669	0.837327	1	0	0	0	0	0	0	0.0006276	3	8.0067	1	55	0	1	1	0	0	4	4	8.69968	1	8.51739	0	21	2016
330187104	0	10.5024	4	8	4	4	0.249693	0.0159069	0.756834	0.75	1	0	1	0	5	6	0	0.105573	5	0	0	51	0	1	3	0	1	3	4	9.21044	4	9.21044	1	5	2016
576166601	1	11.0021	3	8	4	5	0.883524	0.993553	0.541007	0.837327	1	1	6	6	6	4	2	0.879419	5	7.6014	1	28	1	1	4	1	0	3	4	9.21044	3	8.2943	0	21	2016
210153103	0	10.9151	3	5	4	4	0.198049	0.017162	0.5	0.75	1	1	1	6	6	6	3	0.724949	5	7.6014	0	27	1	1	2	0	0	3	4	9.21044	3	8.2943	0	21	2016
411496104	0	8.2943	3	8	3	5	0.192535	0.0091926	0.541007	0.674655	1	1	0	2	6	4	0	0.430397	5	6.90875	1	16	1	1	1	0	0	3	4	9.54688	4	9.95233	0	21	2016
620881101	0	10.309	3	6	4	4	0.199584	0.0153189	0.513669	0.75	1	0	0	0	6	6	3	0.151178	4	8.51739	1	27	1	0	2	0	0	4	4	12.0805	6	11.9184	0	21	2016
593707601	0	8.69968	3	7	3	4	0.18079	0.0104253	0.527338	0.587327	0	0	3	1	5	6	0	0.223489	4	8.0067	1	35	1	1	1	0	0	5	3	8.05548	9	9.90354	0	21	2016
350036105	1	8.85381	2	8	3	4	0.806903	0.98702	0.325179	0.587327	1	1	0	6	6	6	6	0.765823	5	8.98732	0	22	1	0	3	0	0	3	3	10.4631	3	10.309	0	21	2016
350094103	1	11.1563	3	7	3	3	0.843219	0.994022	0.527338	0.5	1	1	4	6	6	6	4	0.868677	4	7.82445	1	29	1	1	4	1	1	4	3	10.7277	3	10.309	0	21	2016
370092103	1	9.61587	3	6	3	4	0.847017	0.989337	0.513669	0.587327	1	1	6	6	6	6	5	0.973372	5	9.21044	0	21	1	0	3	1	0	3	3	10.8198	3	9.90354	0	21	2016
410232104	0	8.69968	4	8	5	4	0.26419	0.0104253	0.756834	0.912673	1	0	0	6	6	6	2	0.366933	4	7.6014	0	25	1	1	1	0	0	2	4	9.21044	3	9.21044	0	21	2016
410927104	1	10.1812	1	6	3	3	0.750178	0.991056	0.0821002	0.5	1	1	0	0	6	6	1	0.3903	5	6.90875	0	23	1	1	2	0	0	3	4	10.3222	5	9.90354	0	21	2016
510621104	1	10.1267	3	8	4	4	0.871911	0.990891	0.541007	0.75	1	1	6	6	6	6	3	0.920116	4	6.21661	0	25	1	0	4	1	0	3	4	8.51739	3	7.2086	0	21	2016
530231103	1	9.86272	3	6	1	4	0.811051	0.990088	0.513669	0.262047	1	0	0	0	6	6	2	0.12455	3	7.6014	0	41	0	0	1	0	0	2	1	9.57505	5	9.90354	0	21	2016
609057601	0	8.69968	3	7	3	3	0.170997	0.0104253	0.527338	0.5	1	1	0	0	0	2	0	0.307071	3	8.31899	1	31	1	0	2	0	0	3	4	11.4208	4	10.8198	0	21	2016
621628106	1	10.7864	3	8	3	3	0.845245	0.992897	0.541007	0.5	1	1	5	5	6	6	5	0.893937	3	8.31899	1	18	1	0	2	0	0	5	4	11.4208	4	10.8198	0	21	2016
320372105	1	8.69968	3	8	4	4	0.868945	0.986552	0.541007	0.75	1	1	0	6	6	6	6	0.765823	4	8.98732	0	21	1	1	1	0	0	5	4	11.1154	4	10.5343	0	21	2016
610011102	0	10.1267	2	7	2	4	0.121393	0.0147645	0.31151	0.424655	1	0	0	0	6	6	1	0.0979219	5	6.90875	1	29	1	1	3	0	0	2	3	10.7144	5	10.0433	0	21	2016
610013104	0	10.0476	2	8	4	4	0.16051	0.0145241	0.325179	0.75	1	1	0	6	6	4	2	0.645242	5	8.0067	0	29	1	1	2	0	0	1	3	11.2898	5	10.8198	0	21	2016
610019101	0	7.6014	1	6	3	3	0.0776992	0.0070857	0.0821002	0.5	1	0	0	0	6	5	0	0.0642752	2	7.6014	1	47	0	1	2	0	0	2	4	9.99884	2	10.1659	0	21	2016
610024102	1	10.8198	3	7	3	4	0.852313	0.992998	0.527338	0.587327	1	1	3	0	6	6	4	0.58726	5	9.90354	1	27	1	0	3	0	0	4	4	11.5129	3	10.309	0	21	2016
610046104	1	10.5024	2	6	3	4	0.80474	0.992033	0.297841	0.587327	1	0	0	0	5	3	0	0.045459	5	8.51739	1	21	1	1	2	0	0	3	3	11.6953	1	10.5967	0	7	2016
610046101	0	8.2943	1	5	1	3	0.0398656	0.0091926	0.0684312	0.17472	1	0	2	0	0	3	2	0.15301	1	8.51739	1	20	1	0	1	0	0	3	1	11.7753	4	9.21044	1	3	2016
610046102	0	10.5967	1	7	3	3	0.0867181	0.0161936	0.0957692	0.5	1	1	0	0	5	4	0	0.344872	2	8.51739	1	18	1	1	1	0	0	5	4	11.7753	4	9.21044	0	7	2016
610065101	0	8.69968	2	7	3	5	0.146465	0.0104253	0.31151	0.674655	1	1	3	6	6	6	4	0.829644	5	9.21044	0	20	1	0	2	0	0	5	4	10.0859	7	10.309	0	7	2016
610067103	0	10.5967	3	9	3	5	0.200115	0.0161936	0.554676	0.674655	1	0	3	0	6	4	0	0.174317	4	8.38959	1	36	1	1	2	0	0	3	3	11.1803	3	10.7579	0	7	2016
610079101	0	8.98732	2	10	3	5	0.155445	0.0113	0.352517	0.674655	1	0	0	0	0	0	0	0.0006276	1	9.39275	1	25	1	1	3	0	0	4	3	10.5967	6	10.5967	0	26	2016
610080101	0	10.5024	3	8	4	5	0.215368	0.0159069	0.541007	0.837327	1	0	6	6	6	3	2	0.580006	3	9.21044	1	23	1	0	3	0	1	5	4	9.21044	1	10.0859	0	7	2016
610085531	1	11.0509	1	9	1	5	0.743475	0.993701	0.123107	0.349375	1	1	5	6	6	6	0	0.801215	5	8.2943	1	22	1	0	1	0	0	3	3	9.61587	6	7.00397	0	7	2016
610086101	1	9.10509	3	8	4	5	0.879581	0.987784	0.541007	0.837327	1	0	0	0	6	2	1	0.0697833	2	8.2943	0	25	1	1	2	0	0	2	4	9.61587	6	7.00397	0	7	2016
610086105	1	8.85381	1	5	1	4	0.717939	0.98702	0.0684312	0.262047	1	1	6	6	6	6	5	0.973372	5	8.2943	0	23	1	0	2	1	0	4	3	9.61587	6	7.00397	0	7	2016
610107101	0	8.69968	5	10	4	5	0.305448	0.0104253	1	0.837327	1	1	4	5	6	5	3	0.794613	3	9.39275	1	23	1	0	2	0	0	3	4	10.5967	6	10.309	0	7	2016
610112102	0	7.7411	1	7	5	4	0.127064	0.0075105	0.0957692	0.912673	1	0	2	3	6	4	0	0.256464	2	8.51739	0	19	1	0	1	0	1	2	1	9.21044	4	9.10509	0	7	2016
610143101	0	9.79818	3	8	2	2	0.148037	0.0137656	0.541007	0.25	0	0	0	0	6	5	0	0.0637476	2	8.0067	0	23	1	1	1	0	0	1	2	10.1267	4	11.7753	0	7	2016
610185103	0	10.309	2	8	5	5	0.18909	0.0153189	0.325179	1	1	0	0	0	6	6	3	0.151178	2	6.90875	1	19	1	1	3	0	0	3	3	8.21636	12	7.6014	1	25	2016
610212104	1	10.4913	3	7	4	5	0.879668	0.991999	0.527338	0.837327	1	1	6	6	6	4	3	0.906047	3	6.21661	1	25	1	1	2	0	0	3	3	8.1608	1	8.18897	1	3	2016
610231102	0	10.4631	3	10	5	5	0.239118	0.0157876	0.568345	1	1	1	3	0	5	5	3	0.548851	5	8.85381	1	21	1	1	2	0	0	4	4	10.4631	4	10.1267	0	7	2016
610241102	1	10.5967	3	7	3	4	0.85185	0.99232	0.527338	0.587327	1	0	2	6	6	6	3	0.471605	4	8.51739	1	20	1	1	1	0	0	3	3	11.2898	1	10.8198	1	5	2016
610309102	1	10.8198	5	10	5	5	0.995215	0.992998	1	1	0	1	6	6	6	6	3	0.919588	5	7.31389	1	19	1	1	1	0	0	5	2	10.9151	4	8.41205	0	7	2016
610315101	0	9.61587	3	9	3	5	0.198076	0.0132113	0.554676	0.674655	1	0	6	6	6	0	3	0.585534	5	5.3033	1	30	1	1	2	0	1	5	4	10.4631	9	10.309	0	7	2016
610328101	0	10.779	3	8	4	5	0.215943	0.016748	0.541007	0.837327	1	0	6	0	0	0	0	0.234804	4	7.82445	1	24	1	0	1	0	0	5	1	10.309	1	10.1267	1	25	2016
610351101	1	10.6454	4	7	4	4	0.914314	0.992468	0.743165	0.75	1	0	0	6	6	6	4	0.420189	2	9.90354	0	31	1	1	3	0	0	5	4	11.5367	6	11.4076	0	7	2016
140735103	0	10.779	1	5	1	1	0.025446	0.016748	0.0684312	0.0001	1	0	4	0	4	2	0	0.189787	2	6.90875	0	24	1	1	2	0	0	1	2	9.90354	5	9.61587	0	7	2016
613223601	0	8.69968	2	9	3	4	0.142259	0.0104253	0.338848	0.587327	1	1	0	0	4	6	4	0.46069	2	7.4961	0	30	1	1	1	0	0	3	4	11.9829	6	8.69968	0	7	2016
211404103	0	8.98732	1	7	3	4	0.0931672	0.0113	0.0957692	0.587327	1	0	6	0	6	4	3	0.371285	5	7.4961	1	29	1	1	2	0	0	5	4	11.9829	6	8.69968	0	7	2016
320112103	0	6.68586	4	7	5	4	0.257211	0.0043017	0.743165	0.912673	1	0	3	0	5	6	3	0.263508	4	7.31389	1	20	1	0	2	0	0	4	4	10.309	7	9.21044	0	7	2016
620010103	0	7.7411	1	9	4	5	0.124203	0.0075105	0.123107	0.837327	1	1	3	0	3	4	1	0.479067	5	7.6014	0	22	1	1	1	0	0	4	3	9.21044	7	8.51739	0	7	2016
620014102	0	10.8788	3	6	4	5	0.210562	0.0170516	0.513669	0.837327	1	0	0	0	6	6	3	0.151178	2	7.6014	0	21	1	1	1	0	0	3	4	9.21044	7	8.51739	0	6	2016
620039103	0	10.4913	2	7	2	3	0.112357	0.0158733	0.31151	0.337327	1	1	3	3	4	6	2	0.64569	4	10.5967	1	25	1	0	2	0	0	1	3	10.309	4	10.7579	0	7	2016
620039102	0	10.0859	3	4	4	3	0.183738	0.0146404	0.486331	0.662673	1	0	6	3	6	6	6	0.586418	5	10.5967	0	27	1	1	2	0	0	5	4	10.309	4	10.7579	0	7	2016
620046101	1	9.47278	2	6	5	5	0.848881	0.988902	0.297841	1	1	0	2	2	2	6	1	0.237756	5	10.5967	1	26	1	1	2	0	0	4	4	10.5967	4	10.5967	0	7	2016
620047103	0	8.2943	5	4	5	5	0.306084	0.0091926	0.917986	1	1	0	2	0	4	6	0	0.139859	5	10.5967	0	18	1	1	5	1	0	2	4	10.5967	4	10.5967	0	7	2016
620050104	0	10.5024	4	5	4	5	0.251104	0.0159069	0.715827	0.837327	1	0	5	0	6	6	0	0.266453	5	6.90875	1	35	1	0	2	0	0	5	4	10.309	5	9.90354	0	7	2016
620093101	1	10.0864	1	5	3	3	0.747186	0.990768	0.0684312	0.5	1	0	0	0	6	4	0	0.0572406	1	7.6014	1	20	1	0	1	0	0	5	3	8.0067	1	8.51739	1	25	2016
620100103	0	9.39275	3	9	4	5	0.215856	0.0125328	0.554676	0.837327	1	0	6	0	6	0	0	0.263283	3	0	0	20	1	1	1	0	0	4	4	9.21044	1	9.21044	1	5	2016
620121102	0	9.90354	2	10	4	4	0.165799	0.014086	0.352517	0.75	1	0	2	0	6	6	3	0.229221	5	8.51739	0	22	1	0	2	0	0	3	4	9.90354	6	9.39275	0	7	2016
620122102	0	10.5024	1	5	2	2	0.0528968	0.0159069	0.0684312	0.25	1	1	0	0	4	6	0	0.354194	1	8.85381	1	19	1	0	1	0	1	4	3	11.4616	3	10.8198	1	25	2016
620126102	0	10.5024	3	9	3	3	0.180331	0.0159069	0.554676	0.5	1	0	0	0	3	3	0	0.0359652	3	8.55661	1	30	1	1	1	0	1	3	4	9.90354	7	9.39275	0	7	2016
620135101	1	10.309	3	7	3	3	0.841458	0.991445	0.527338	0.5	1	1	5	4	6	6	4	0.826908	4	10.8198	1	31	1	1	1	0	0	3	3	10.9151	7	10.8198	0	7	2016
620141101	0	8.51739	2	10	4	5	0.172712	0.009871	0.352517	0.837327	1	0	4	4	5	5	3	0.457087	4	9.39275	1	18	1	0	2	0	0	5	4	10.5967	5	10.4913	0	7	2016
620142102	0	7.09091	4	5	4	4	0.234221	0.0055334	0.715827	0.75	1	0	3	0	6	4	5	0.307441	3	9.39275	0	17	1	1	1	0	0	5	4	10.5967	5	10.4913	0	7	2016
620144104	1	10.309	2	8	2	4	0.791684	0.991445	0.325179	0.424655	1	1	6	4	6	4	4	0.851872	5	9.90354	0	22	1	0	4	1	0	3	4	11.2898	3	11.5129	0	7	2016
620147102	1	10.5024	2	10	3	4	0.815917	0.992033	0.352517	0.587327	1	1	0	0	6	6	4	0.470184	5	8.51739	1	22	1	0	3	0	0	5	3	11.2797	1	9.03611	0	7	2016
620156101	1	8.07122	2	5	4	5	0.824931	0.984641	0.284172	0.837327	1	1	3	0	5	6	0	0.476018	4	8.51739	1	22	1	0	2	0	0	3	4	9.47278	5	9.61587	0	7	2016
620196102	1	9.86272	3	8	2	3	0.825082	0.990088	0.541007	0.337327	1	0	0	6	6	6	2	0.366933	5	9.21044	0	37	0	1	1	0	0	3	4	10.5967	4	10.7144	0	7	2016
620204103	1	9.13788	3	7	3	4	0.848818	0.987884	0.527338	0.587327	1	1	6	6	5	4	3	0.9013	5	10.309	1	23	1	0	2	0	0	4	3	10.8198	1	11.0021	1	2	2016
620214101	0	10.309	3	8	4	4	0.205172	0.0153189	0.541007	0.75	1	0	5	0	6	5	3	0.339287	3	9.21044	0	22	1	1	1	0	1	5	4	10.8198	7	10.5967	0	7	2016
620227102	1	10.0859	3	6	3	3	0.8382	0.990767	0.513669	0.5	1	1	3	6	0	0	0	0.652466	2	7.82445	0	27	1	1	2	0	0	3	4	11.1563	3	10.8198	0	10	2016
620235101	0	8.85381	1	5	2	5	0.0788516	0.010894	0.0684312	0.511982	1	0	3	0	6	6	3	0.268255	3	8.69968	1	20	1	0	1	0	0	3	3	8.83652	4	9.94946	0	24	2016
620272104	0	10.5967	2	5	3	4	0.135025	0.0161936	0.284172	0.587327	1	0	4	4	6	6	3	0.468869	4	8.2943	1	23	1	1	2	0	0	4	4	10.71	5	10.5187	0	24	2016
620275101	0	9.21044	1	8	5	5	0.142705	0.0119784	0.109438	1	1	0	0	0	5	6	3	0.146431	5	8.69968	1	16	1	1	1	0	0	2	4	10.6262	4	10.0933	0	24	2016
620277101	1	10.8198	3	9	4	4	0.876145	0.992998	0.554676	0.75	1	1	3	3	5	5	3	0.670031	3	9.21044	1	23	1	0	3	0	0	5	4	11.1803	4	10.6828	0	24	2016
620285104	0	7.31389	3	7	3	3	0.168117	0.0062114	0.527338	0.5	1	0	0	0	6	6	0	0.0713099	4	9.21044	1	16	1	1	1	0	0	3	4	10.2256	3	10.0859	0	24	2016
620294104	0	8.51739	3	4	5	5	0.218309	0.009871	0.486331	1	1	0	6	0	6	6	0	0.305487	3	8.98732	1	16	1	1	1	0	0	5	4	9.73926	5	10.2925	0	24	2016
620300104	0	10.4913	2	10	2	1	0.101157	0.0158733	0.352517	0.162708	1	1	6	6	6	6	4	0.946744	4	8.0067	0	25	1	0	4	1	0	5	3	9.90354	7	10.4631	0	24	2016
620303101	0	10.5024	5	10	4	4	0.299401	0.0159069	1	0.75	1	1	4	4	6	6	4	0.787875	5	8.51739	0	20	1	0	3	0	0	4	4	10.8968	4	10.8198	0	24	2016
620305102	0	7.4961	4	8	4	5	0.253239	0.0067655	0.756834	0.837327	1	0	0	0	4	5	0	0.0547814	3	9.21044	0	24	1	1	1	0	0	3	3	10.8781	7	10.1659	0	24	2016
620308105	0	9.24966	2	6	3	3	0.125226	0.0120977	0.297841	0.5	1	0	0	0	5	5	3	0.139396	5	9.21044	0	22	1	1	2	0	0	4	4	10.8781	7	10.1659	0	24	2016
620314101	0	9.90354	4	8	4	4	0.248449	0.014086	0.756834	0.75	1	1	5	4	6	6	3	0.80028	4	6.90875	0	20	1	0	2	0	0	4	4	11.4076	10	11.4076	0	24	2016
620315102	0	10.4913	3	8	5	5	0.233588	0.0158733	0.541007	1	1	1	0	4	4	4	0	0.501706	3	6.90875	1	34	1	1	2	0	0	4	4	11.4076	10	11.4076	0	24	2016
620331101	1	9.90354	3	8	3	3	0.84341	0.990212	0.541007	0.5	1	1	5	6	6	4	2	0.840385	5	7.6014	0	32	1	1	4	1	0	2	4	10.6454	3	10.309	0	24	2016
620342102	0	9.98049	3	7	4	4	0.201695	0.01432	0.527338	0.75	1	1	6	0	6	6	5	0.730989	3	8.51739	0	28	1	1	2	0	0	3	4	10.9151	3	10.309	0	24	2016
620416101	0	10.5024	3	8	3	3	0.177537	0.0159069	0.541007	0.5	1	0	5	0	6	5	0	0.259419	3	7.6014	1	16	1	1	1	0	0	3	4	10.4631	4	8.51739	0	24	2016
620422106	0	7.78364	2	10	4	4	0.161393	0.0076398	0.352517	0.75	1	0	0	0	6	6	0	0.0713099	4	7.6014	1	18	1	0	2	0	0	3	4	10.1267	4	9.39275	0	24	2016
620432101	1	10.4913	3	9	4	4	0.875463	0.991999	0.554676	0.75	1	1	4	4	5	5	5	0.802721	4	7.82445	1	19	1	0	2	0	0	3	4	9.90354	1	8.98732	0	24	2016
620448103	1	9.79818	4	10	3	5	0.912486	0.989892	0.784172	0.674655	1	0	0	0	6	0	0	0.0291063	5	7.6014	1	38	0	0	3	0	0	5	2	9.90354	3	9.21044	0	24	2016
620457101	0	10.0859	2	10	3	4	0.147934	0.0146404	0.352517	0.587327	1	1	4	6	6	6	3	0.842049	3	8.2943	0	21	1	0	2	0	0	5	3	10.2036	4	8.51739	0	24	2016
620459101	1	9.54688	1	6	3	5	0.768447	0.989128	0.0821002	0.674655	1	1	4	0	6	6	0	0.519798	1	7.69667	1	29	1	1	1	0	0	5	3	10.4913	4	10.4013	0	24	2016
620501102	0	9.90354	3	9	4	4	0.207124	0.014086	0.554676	0.75	1	0	6	0	6	6	2	0.358727	4	8.98732	1	24	1	0	3	0	0	3	3	10.309	3	10.5967	0	24	2016
620501103	0	7.31389	3	7	4	4	0.196154	0.0062114	0.527338	0.75	1	0	1	0	6	5	1	0.129897	5	8.98732	0	18	1	0	2	0	0	2	3	10.309	5	10.5967	0	24	2016
620504102	0	10.4631	1	8	2	2	0.0611979	0.0157876	0.109438	0.25	1	0	1	6	6	5	6	0.505421	2	6.90875	0	25	1	0	3	0	1	3	3	8.51739	2	8.51739	0	24	2016
620507104	0	10.4913	3	8	4	5	0.215345	0.0158733	0.541007	0.837327	1	0	6	6	6	0	2	0.558906	3	7.6014	0	21	1	0	1	0	0	3	3	8.51739	1	8.51739	0	24	2016
620551103	0	10.8198	4	8	4	3	0.240559	0.0168721	0.756834	0.662673	1	0	5	0	6	6	0	0.266453	5	0	1	20	1	0	1	0	0	3	3	9.90354	4	9.61587	0	24	2016
620556103	0	8.85381	3	8	4	5	0.211942	0.010894	0.541007	0.837327	1	0	0	0	6	6	0	0.0713099	3	7.24494	0	18	1	1	1	0	0	5	4	9.90354	1	8.2943	0	24	2016
620564104	1	10.309	1	7	3	3	0.753238	0.991445	0.0957692	0.5	1	0	4	3	6	6	3	0.428468	4	8.0067	0	32	1	1	2	0	0	3	3	8.69968	3	8.92279	0	24	2016
620584101	1	10.3418	3	7	4	4	0.869564	0.991545	0.527338	0.75	1	1	5	6	6	6	3	0.881083	4	8.0067	1	22	1	0	2	0	0	3	4	11.3621	9	9.97585	0	24	2016
620595101	0	8.2943	4	8	4	5	0.254898	0.0091926	0.756834	0.837327	1	1	6	6	6	5	3	0.913081	5	8.2943	1	23	1	0	2	0	0	3	3	10.7144	1	9.21044	0	24	2016
620699102	0	10.1425	3	5	4	4	0.196444	0.0148128	0.5	0.75	1	0	6	0	6	4	3	0.371285	5	8.2943	0	21	1	0	3	0	0	2	4	9.14324	4	9.19634	0	24	2016
620735103	0	9.21044	3	7	4	4	0.200095	0.0119784	0.527338	0.75	1	1	4	6	6	6	3	0.842049	4	8.51739	0	27	1	1	5	1	0	3	4	11.9264	3	12.1548	0	24	2016
620748101	0	9.16962	1	0	5	5	0.12027	0.0118543	0.0001	1	1	1	0	0	6	5	0	0.356653	1	7.31389	1	17	1	1	1	0	0	5	4	8.18897	4	8.18897	0	24	2016
620758101	0	8.86799	1	7	3	4	0.0929192	0.0109371	0.0957692	0.587327	1	0	5	0	4	6	3	0.336827	5	8.1608	0	29	1	1	5	1	1	2	3	11.7753	3	11.5129	0	19	2016
620759101	0	9.79818	3	8	5	3	0.212561	0.0137656	0.541007	0.825345	1	0	1	0	6	5	0	0.103285	4	7.6014	1	34	1	1	2	0	0	5	3	9.93358	4	9.90354	0	6	2016
620760581	0	9.68041	2	5	3	3	0.123327	0.0134075	0.284172	0.5	1	0	4	5	5	4	4	0.517082	4	8.69968	0	22	1	0	3	0	0	4	4	11.0021	6	9.21044	0	16	2016
620763102	0	9.21044	3	8	4	4	0.202889	0.0119784	0.541007	0.75	1	1	0	6	6	6	2	0.659311	4	8.0067	0	29	1	1	3	0	0	1	4	11.6953	7	10.309	1	8	2016
620763101	1	10.309	3	7	5	5	0.897532	0.991445	0.527338	1	1	1	0	0	6	6	0	0.363688	4	8.0067	1	29	1	1	1	0	0	5	4	11.6953	7	10.309	1	8	2016
620771105	0	10.1267	3	5	5	5	0.224448	0.0147645	0.5	1	1	1	0	0	6	5	0	0.356653	5	6.90875	0	27	1	1	2	0	0	5	4	10.8198	3	10.1267	0	9	2016
620771104	0	10.0859	3	5	4	5	0.20612	0.0146404	0.5	0.837327	1	1	0	0	6	6	0	0.363688	4	6.90875	1	28	1	1	3	0	0	4	4	10.8198	3	10.1267	0	9	2016
620771102	0	11.0021	3	10	3	3	0.184164	0.0174265	0.568345	0.5	1	1	6	6	0	6	0	0.811769	5	7.6014	1	30	1	1	2	0	0	5	4	11.0021	3	9.90354	0	16	2016
620772103	1	11.0413	3	10	4	5	0.889193	0.993672	0.568345	0.837327	1	0	6	0	4	6	3	0.375861	5	7.6014	0	25	1	1	2	0	0	3	4	11.0021	1	10.9151	1	5	2016
620772102	0	10.0859	3	5	5	3	0.204776	0.0146404	0.5	0.825345	1	0	4	6	6	6	6	0.629555	5	0	0	26	1	1	3	0	0	3	4	10.8198	3	8.51739	1	14	2016
620780107	1	10.5967	3	2	4	4	0.856122	0.99232	0.458993	0.75	1	1	6	6	6	4	3	0.906047	4	8.69968	1	40	0	0	4	1	1	3	4	10.5967	4	10.5967	0	4	2016
620780103	0	10.309	4	6	3	5	0.235253	0.0153189	0.729496	0.674655	1	0	1	0	6	6	0	0.11032	4	7.6014	1	34	1	1	2	0	0	4	1	10.5454	4	10.309	0	9	2016
620780101	0	8.51739	3	6	3	4	0.177617	0.009871	0.513669	0.587327	1	1	2	6	6	6	0	0.684115	4	7.6014	1	24	1	1	2	0	0	5	3	10.8198	1	10.8198	0	19	2016
620805102	0	10.8968	2	8	3	3	0.134238	0.0171062	0.325179	0.5	1	0	0	0	6	6	0	0.0713099	4	6.90875	1	35	1	1	1	0	0	3	2	11.2898	3	11.2898	0	4	2016
620814101	0	10.4913	1	8	3	4	0.0990869	0.0158733	0.109438	0.587327	1	1	4	0	6	6	3	0.599666	4	8.2943	1	19	1	0	2	0	0	4	3	11.2898	3	10.8198	0	19	2016
620825103	0	10.4913	3	9	3	3	0.180308	0.0158733	0.554676	0.5	1	1	0	0	4	5	5	0.480283	5	6.21661	1	29	1	0	2	0	0	5	4	10.309	3	9.21044	0	19	2016
620828102	0	10.1267	5	7	5	5	0.318275	0.0147645	0.958993	1	1	0	6	6	6	0	0	0.505666	5	6.90875	1	31	1	1	2	0	0	1	2	9.90354	3	8.2943	0	19	2016
620834101	0	10.309	2	10	3	3	0.138604	0.0153189	0.352517	0.5	1	0	0	0	4	0	0	0.0196124	3	7.6014	1	45	0	1	4	0	0	2	3	9.77001	4	9.90354	0	19	2016
620836101	1	10.4913	3	8	3	4	0.854425	0.991999	0.541007	0.587327	1	1	6	0	6	6	2	0.651105	4	7.6014	1	29	1	1	1	0	0	3	3	8.2943	1	9.10509	0	21	2016
620847101	0	9.86272	5	8	5	5	0.32052	0.0139619	0.972662	1	1	1	0	0	4	4	3	0.419993	3	6.21661	0	43	0	1	2	0	0	2	3	8.0067	1	9.95233	0	18	2016
620851101	1	10.8198	4	8	3	4	0.899227	0.992998	0.756834	0.587327	1	1	6	6	4	4	4	0.923181	5	7.6014	0	25	1	0	5	1	0	3	2	9.90354	7	8.51739	0	19	2016
620852103	0	9.90354	3	7	4	4	0.201535	0.014086	0.527338	0.75	1	1	3	1	5	5	2	0.5626	3	8.51739	1	29	1	0	2	0	0	5	4	9.49559	5	9.30574	0	19	2016
620852101	0	10.5967	3	6	3	5	0.191732	0.0161936	0.513669	0.674655	1	1	5	4	6	5	4	0.819874	5	8.51739	0	23	1	1	2	0	0	5	4	9.49559	5	9.30574	0	19	2016
620854105	0	8.0067	2	8	4	3	0.146475	0.0083181	0.325179	0.662673	1	0	6	5	6	4	1	0.520011	4	8.51739	0	21	1	0	2	0	0	4	4	10.4631	3	10.5967	0	19	2016
620855102	0	9.92334	1	8	1	5	0.0712208	0.0141462	0.109438	0.349375	1	0	3	4	6	0	0	0.307764	5	7.6014	0	50	0	0	1	0	0	4	3	10.4043	3	10.1659	0	19	2016
620857105	1	10.8198	3	7	3	5	0.862107	0.992998	0.527338	0.674655	1	0	6	5	6	3	0	0.486365	3	9.21044	1	28	1	1	4	1	0	3	4	11.1803	5	10.309	0	19	2016
620857101	0	10.3418	3	5	3	3	0.168821	0.0154186	0.5	0.5	1	1	0	0	6	4	0	0.349619	3	9.21044	0	27	1	1	3	0	0	4	4	11.1803	5	10.309	0	19	2016
620863103	0	9.90354	1	8	3	5	0.107659	0.014086	0.109438	0.674655	1	1	4	6	6	6	4	0.868677	4	8.0067	1	24	1	0	3	0	0	5	4	11.5357	6	10.5358	0	19	2016
620869101	1	9.80538	2	8	4	4	0.827124	0.989914	0.325179	0.75	1	1	2	6	6	4	5	0.803169	4	8.1608	0	22	1	0	4	1	0	4	4	10.309	1	10.4341	0	19	2016
620871105	1	7.31389	3	5	4	4	0.857683	0.982338	0.5	0.75	1	0	2	2	5	0	0	0.183181	4	8.1608	1	51	0	1	2	0	1	4	4	10.309	4	10.4341	0	19	2016
620898103	0	9.90354	3	8	3	4	0.186086	0.014086	0.541007	0.587327	1	1	4	5	6	6	3	0.801648	3	8.51739	0	24	1	0	3	0	0	3	3	10.5967	4	10.5967	0	19	2016
[truncated: 4,581 more rows]
